# Supplementary material for: Mass spectrometry in cerebrospinal fluid uncovers association of glycolysis biomarkers with Alzheimer’s disease in a large clinical sample
Source: Sci Rep. 2023 Dec 16;13:22406. doi: 10.1038/s41598-023-49440-3 (PMC10725469; doi:10.1038/s41598-023-49440-3)
Supplement: Supplementary file 2 — Supplementary Tables. [file 41598_2023_49440_MOESM2_ESM.xlsx]

## Sheet: Supplementary Table 1
Supplementary table 1: Differential abundance of peptides compared to DEM-AD. Linear model output for all peptides that were significantly differentially abundant between any group compared to DEM-AD. "padj" column represents p-values adjusted with Benjamini-Hochberg.
Column1	Sequence	Gene	contrast	term	estimate	std.error	statistic	p.value	versus	padj
1	TQPKPICASDGR	SMOC1	DEM-AD_CU	DEM-AD	53910.1	6765.01	7.96896	1.84272e-14	CU	4.0678e-10
2	TQPKPICASDGR	SMOC1	DEM-AD_MCI-other	DEM-AD	51131	6666.83	7.66945	2.13908e-13	MCI-other	2.83321e-09
3	LGVTANDVK	MDH1	DEM-AD_MCI-other	DEM-AD	45396.6	7121.27	6.37478	6.46223e-10	MCI-other	6.03727e-07
4	AQEEAEAEER	VGF	DEM-AD_CU	DEM-AD	-15335.9	2523.28	-6.07775	2.94014e-09	CU	1.84201e-06
5	GIFPVLCK	PKM	DEM-AD_MCI-other	DEM-AD	60730.9	10968.5	5.53684	6.46909e-08	MCI-other	1.68006e-05
6	ADDGRPFPQVIK	ALDOA	DEM-AD_MCI-other	DEM-AD	39319.9	7106.43	5.53301	6.59912e-08	MCI-other	1.70049e-05
7	ENFSCLTR	MDH1	DEM-AD_MCI-other	DEM-AD	77854.7	14120.1	5.51375	7.29327e-08	MCI-other	1.82953e-05
8	SYESMCEYQR	SMOC1	DEM-AD_MCI-other	DEM-AD	31283.9	5818.98	5.37619	1.4784e-07	MCI-other	2.90501e-05
9	EFDAILINPK	GDA	DEM-AD_MCI-other	DEM-AD	40632	7674.94	5.29411	2.23884e-07	MCI-other	4.05619e-05
10	AICDHVR	MDH1	DEM-AD_MCI-other	DEM-AD	30915.7	5982.89	5.16735	4.20862e-07	MCI-other	6.48177e-05
11	LFEELVR	PKM	DEM-AD_MCI-other	DEM-AD	166077	32386.5	5.12797	5.10778e-07	MCI-other	7.45071e-05
12	VTLTSEEEAR	LDHA	DEM-AD_MCI-other	DEM-AD	36452.7	7136.22	5.10813	5.62889e-07	MCI-other	7.9779e-05
13	ACANPAAGSVILLENLR	PGK1	DEM-AD_CU	DEM-AD	12927.6	2551.65	5.06637	6.31231e-07	CU	8.67509e-05
14	GVNLPGAAVDLPAVSEK	PKM	DEM-AD_MCI-other	DEM-AD	133155	26192.4	5.08374	6.34012e-07	MCI-other	8.67509e-05
15	FVEGLPINDFSR	MDH1	DEM-AD_MCI-other	DEM-AD	139044	27606.8	5.03658	7.97025e-07	MCI-other	0.000102208
16	VIVVGNPANTNCLTASK	MDH1	DEM-AD_MCI-other	DEM-AD	26035.7	5170.57	5.03536	8.01746e-07	MCI-other	0.000102304
17	KGVNLPGAAVDLPAVSEK	PKM	DEM-AD_MCI-other	DEM-AD	91696.2	18438.4	4.97312	1.08152e-06	MCI-other	0.0001307
18	LGVTANDVK	MDH1	DEM-AD_CU	DEM-AD	35486.8	7292.62	4.86613	1.66436e-06	CU	0.000178933
19	DCVGPEVEK	PGK1	DEM-AD_MCI-other	DEM-AD	16788.1	3472.53	4.83453	2.08418e-06	MCI-other	0.000208693
20	IVFLEEASQQEK	GDA	DEM-AD_MCI-other	DEM-AD	36221.9	7517.73	4.8182	2.24951e-06	MCI-other	0.000218757
21	ETPAATEAPSSTPK	BASP1	DEM-AD_MCI-other	DEM-AD	56679.4	11768.4	4.81625	2.27009e-06	MCI-other	0.000220122
22	GDLGIEIPAEK	PKM	DEM-AD_MCI-other	DEM-AD	306300	63631	4.81369	2.29733e-06	MCI-other	0.000222428
23	IGADFLAR	GOT1	DEM-AD_MCI-other	DEM-AD	117816	25037.2	4.70562	3.78606e-06	MCI-other	0.00032104
24	IYVDDGLISLQVK	PKM	DEM-AD_MCI-other	DEM-AD	41955.2	8947.4	4.68909	4.08353e-06	MCI-other	0.000341024
25	NAPPEPVPPPR	VGF	DEM-AD_CU	DEM-AD	-430295	92353.7	-4.6592	4.38347e-06	CU	0.000355102
26	AEPPKAPEQEQAAPGPAAGGEAPK	BASP1	DEM-AD_MCI-other	DEM-AD	32955.1	7101.89	4.64032	5.0979e-06	MCI-other	0.000397186
27	GILAADESTGSIAK	ALDOA	DEM-AD_MCI-other	DEM-AD	106036	22894	4.6316	5.30326e-06	MCI-other	0.000407865
28	KTEAPAAPAAQETK	BASP1	DEM-AD_CU	DEM-AD	23771.3	5152.91	4.61318	5.41155e-06	CU	0.000412893
29	DGSAPEVR	VGF	DEM-AD_CU	DEM-AD	-1.62371e+06	353719	-4.59038	6.0032e-06	CU	0.000447201
30	GDYPLEAVR	PKM	DEM-AD_MCI-other	DEM-AD	127112	27636	4.5995	6.12962e-06	MCI-other	0.000455083
31	GILAADESTGSIAK	ALDOA	DEM-AD_CU	DEM-AD	106058	23237.9	4.564	6.76533e-06	CU	0.00049019
32	GGVVGIKVDK	ALDOA	DEM-AD_MCI-other	DEM-AD	30102.6	6606.49	4.55651	7.43207e-06	MCI-other	0.000526438
33	EFDAILINPK	GDA	DEM-AD_DEM-other	DEM-AD	48969.7	10563.2	4.63587	7.78054e-06	DEM-other	0.000545105
34	HIYLLPSGR	GOT1	DEM-AD_MCI-other	DEM-AD	91635	20157	4.54606	7.78662e-06	MCI-other	0.000545105
35	PYQYPALTPEQKK	ALDOA	DEM-AD_MCI-other	DEM-AD	61761.4	13634.5	4.52979	8.37151e-06	MCI-other	0.000576302
36	LYEQLSGK	PEBP1	DEM-AD_CU	DEM-AD	43449.2	9672.44	4.49206	9.34523e-06	CU	0.000628313
37	NTGIICTIGPASR	PKM	DEM-AD_MCI-other	DEM-AD	174463	38868.9	4.4885	1.00512e-05	MCI-other	0.000668316
38	ENFSCLTR	MDH1	DEM-AD_CU	DEM-AD	64935.4	14587.7	4.45137	1.11978e-05	CU	0.000718583
39	DQLIYNLLK	LDHA	DEM-AD_MCI-other	DEM-AD	19673.9	4409.45	4.46176	1.13065e-05	MCI-other	0.000721358
40	GEFVTTVQQR	MDH1	DEM-AD_MCI-other	DEM-AD	96850.1	21811.1	4.44041	1.24154e-05	MCI-other	0.000766986
41	KYAEAVTR	PGK1	DEM-AD_MCI-other	DEM-AD	11084.5	2508.84	4.41816	1.36815e-05	MCI-other	0.000825939
42	DAAAAKEEAPK	BASP1	DEM-AD_MCI-other	DEM-AD	6578.45	1494.14	4.40283	1.4625e-05	MCI-other	0.000868728
43	DCVGPEVEK	PGK1	DEM-AD_CU	DEM-AD	15489.5	3545.04	4.36935	1.60577e-05	CU	0.000932007
44	ADDGRPFPQVIK	ALDOA	DEM-AD_CU	DEM-AD	31105.2	7127.05	4.36438	1.6409e-05	CU	0.000944813
45	ASFTCTCK	PROS1	DEM-AD_DEM-other	DEM-AD	-33654.2	7586.19	-4.43624	1.78334e-05	DEM-other	0.00100942
46	VSFELFADK	PPIA	DEM-AD_MCI-other	DEM-AD	12359.7	2845.78	4.34317	1.89252e-05	MCI-other	0.00105678
47	SDGAPASDSKPGSSEAAPSSK	BASP1	DEM-AD_MCI-other	DEM-AD	39819.5	9201.1	4.32769	2.02252e-05	MCI-other	0.00110439
48	VIVVGNPANTNCLTASK	MDH1	DEM-AD_CU	DEM-AD	23091.8	5372.11	4.29845	2.18305e-05	CU	0.00116874
49	KTEAPAAPAAQETK	BASP1	DEM-AD_MCI-other	DEM-AD	21284.8	4947.53	4.30212	2.25616e-05	MCI-other	0.00120011
50	NSEPQDEGELFQGVDPR	VGF	DEM-AD_CU	DEM-AD	-112599	26414.5	-4.26277	2.54399e-05	CU	0.00131959
51	SIVPQGGSHSLR	HSPG2	DEM-AD_MCI-other	DEM-AD	26598.4	6228.06	4.27074	2.57819e-05	MCI-other	0.00133391
52	LLQQGLAQVEAGR	VGF	DEM-AD_CU	DEM-AD	-87877.8	20653.2	-4.25492	2.63072e-05	CU	0.00135474
53	YEVSPVALQR	PTPRN2	DEM-AD_CU	DEM-AD	-96814.6	22773.3	-4.25123	2.67249e-05	CU	0.00136774
54	GGEERVGEEDEEAAEAEAEAEEAER	VGF	DEM-AD_CU	DEM-AD	-292886	69193.2	-4.23287	2.88965e-05	CU	0.00145314
55	FSHEEIAMATVTALRR	ALDOA	DEM-AD_MCI-other	DEM-AD	37253.3	8824.62	4.22152	3.17322e-05	MCI-other	0.00155204
56	ALQASALK	ALDOA	DEM-AD_MCI-other	DEM-AD	25849.5	6136.65	4.21232	3.29819e-05	MCI-other	0.00159782
57	KGVNLPGAAVDLPAVSEK	PKM	DEM-AD_CU	DEM-AD	78343.6	18684.2	4.19303	3.42046e-05	CU	0.00164615
58	ESTENVPR	NPY	DEM-AD_CU	DEM-AD	-72638.1	17382.2	-4.17888	3.63038e-05	CU	0.00171363
59	GSGTAEVELKK	PKM	DEM-AD_MCI-other	DEM-AD	23814.8	5687.65	4.1871	3.66507e-05	MCI-other	0.00172264
60	SIVPQGGSHSLR	HSPG2	DEM-AD_CU	DEM-AD	26846.4	6441.64	4.16763	3.80605e-05	CU	0.00176757
61	AAQEEYVK	ALDOA	DEM-AD_MCI-other	DEM-AD	27542.6	6624.84	4.15748	4.14574e-05	MCI-other	0.00188825
62	IGEHTPSALAIMENANVLAR	ALDOA	DEM-AD_MCI-other	DEM-AD	72055.7	17333.2	4.15709	4.15254e-05	MCI-other	0.00189005
63	GGVVGIKVDK	ALDOA	DEM-AD_CU	DEM-AD	27716.4	6712.58	4.12902	4.47246e-05	CU	0.00199723
64	ELSDIAHR	ALDOA	DEM-AD_MCI-other	DEM-AD	86746.3	21037.9	4.12332	4.77464e-05	MCI-other	0.00210059
65	PYQYPALTPEQKK	ALDOA	DEM-AD_CU	DEM-AD	56093.7	13655.3	4.10784	4.88382e-05	CU	0.00213627
66	AAQEEYVK	ALDOA	DEM-AD_CU	DEM-AD	27854.7	6793.01	4.1005	5.03449e-05	CU	0.00218057
67	KAEGAATEEEGTPK	BASP1	DEM-AD_MCI-other	DEM-AD	7453.82	1819.47	4.0967	5.32672e-05	MCI-other	0.00226565
68	ALESPERPFLAILGGAK	PGK1	DEM-AD_MCI-other	DEM-AD	20058.4	4899.56	4.09393	5.38774e-05	MCI-other	0.00228443
69	ALESPERPFLAILGGAK	PGK1	DEM-AD_CU	DEM-AD	20308.8	4997.51	4.06377	5.85788e-05	CU	0.0024231
70	RFDEILEASDGIMVAR	PKM	DEM-AD_MCI-other	DEM-AD	120711	29698.4	4.06457	6.07434e-05	MCI-other	0.00249085
71	ELDVLQGR	NPTXR	DEM-AD_CU	DEM-AD	-654673	161627	-4.05053	6.18509e-05	CU	0.00252066
72	IVFLEEASQQEK	GDA	DEM-AD_CU	DEM-AD	31908.5	7889.57	4.04439	6.34259e-05	CU	0.00255705
73	EPVAGDAVPGPK	VGF	DEM-AD_CU	DEM-AD	-646422	160023	-4.03954	6.46951e-05	CU	0.00259348
74	EFDAILINPK	GDA	DEM-AD_CU	DEM-AD	32370.7	8051.17	4.02062	6.9888e-05	CU	0.00274842
75	GEQEHSQQKEEEEEMAVVPQGLFR	CHGA	DEM-AD_CU	DEM-AD	-126215	31473.7	-4.01016	7.29267e-05	CU	0.00282621
76	LLQQGLAQVEAGRR	VGF	DEM-AD_CU	DEM-AD	-336092	83874.3	-4.00709	7.38421e-05	CU	0.00285809
77	RVGGVQSLGGTGALR	GOT1	DEM-AD_MCI-other	DEM-AD	38214.1	9525.63	4.01171	7.52537e-05	MCI-other	0.0028967
78	GEFVTTVQQR	MDH1	DEM-AD_CU	DEM-AD	89277.8	22317.4	4.00037	7.58852e-05	CU	0.00291479
79	DSGLFGQYLLTPAR	FSTL4	DEM-AD_MCI-AD	DEM-AD	-27225.6	6764.3	-4.0249	7.63635e-05	MCI-AD	0.00292491
80	DQLIYNLLK	LDHA	DEM-AD_CU	DEM-AD	18048.4	4521.3	3.99186	7.85486e-05	CU	0.00298787
81	GVNLPGAAVDLPAVSEK	PKM	DEM-AD_CU	DEM-AD	106801	26767.5	3.98996	7.9153e-05	CU	0.0030031
82	LVESSGCPALDCPESHQITLSHSCCK	NELL2	DEM-AD_MCI-AD	DEM-AD	-55386.9	13815	-4.00918	8.12864e-05	MCI-AD	0.0030656
83	VNLESPGPER	VGF	DEM-AD_MCI-AD	DEM-AD	-312065	77854.9	-4.00829	8.15744e-05	MCI-AD	0.00306947
84	VAELEHGSSAYSPPDAFK	NPTXR	DEM-AD_MCI-AD	DEM-AD	-223077	55772.6	-3.99976	8.43788e-05	MCI-AD	0.00314405
85	ETPAATEAPSSTPK	BASP1	DEM-AD_DEM-other	DEM-AD	67731.8	16758.1	4.04174	8.52577e-05	DEM-other	0.00316823
86	NLDYVATSIHEAVTK	GOT1	DEM-AD_MCI-other	DEM-AD	19753.3	4974.55	3.97087	8.86584e-05	MCI-other	0.00325615
87	NAPPEPVPPPR	VGF	DEM-AD_MCI-AD	DEM-AD	-301197	75746	-3.97641	9.25368e-05	MCI-AD	0.00334605
88	IYVDDGLISLQVK	PKM	DEM-AD_CU	DEM-AD	35806.5	9082.62	3.94231	9.58989e-05	CU	0.00343664
89	GSGTAEVELKK	PKM	DEM-AD_CU	DEM-AD	22995.8	5843.71	3.93513	9.8697e-05	CU	0.00351032
90	ENFSCLTR	MDH1	DEM-AD_DEM-other	DEM-AD	82251.2	20568.4	3.99891	0.000100423	DEM-other	0.00355264
91	DLADELALVDVIEDK	LDHA	DEM-AD_MCI-other	DEM-AD	10436.7	2651.2	3.9366	0.00010163	MCI-other	0.00358385
92	CQADSECPR	WFDC1	DEM-AD_DEM-other	DEM-AD	16143.6	4047.31	3.98872	0.000104392	DEM-other	0.00366162
93	ETPAATEAPSSTPK	BASP1	DEM-AD_CU	DEM-AD	47280.5	12058.4	3.92096	0.000104444	CU	0.00366162
94	FIIPNVVK	LDHA	DEM-AD_MCI-other	DEM-AD	30615.1	7793.37	3.92835	0.000105012	MCI-other	0.0036736
95	MPDSGPLPETHK	VGF	DEM-AD_MCI-AD	DEM-AD	-166571	42310.3	-3.9369	0.000108071	MCI-AD	0.0037491
96	ELDVLQGR	NPTXR	DEM-AD_MCI-AD	DEM-AD	-512491	131385	-3.90067	0.000124465	MCI-AD	0.00416299
97	RQQETAAAETETR	VGF	DEM-AD_CU	DEM-AD	-39654.2	10264.1	-3.8634	0.000131227	CU	0.00433226
98	TVCTYWEDFHSCTVTALTDCQEGAK	NRN1	DEM-AD_MCI-AD	DEM-AD	-9722.34	2502.65	-3.88482	0.000132355	MCI-AD	0.00436082
99	AEPPKAPEQEQAAPGPAAGGEAPK	BASP1	DEM-AD_DEM-other	DEM-AD	39972.9	10196.2	3.92039	0.00013514	DEM-other	0.00442832
100	AEPPKAPEQEQAAPGPAAGGEAPK	BASP1	DEM-AD_CU	DEM-AD	28405.5	7402.63	3.83722	0.000145448	CU	0.00466003
101	VNLESPGPER	VGF	DEM-AD_CU	DEM-AD	-353649	92734.1	-3.81357	0.000159535	CU	0.00500635
102	GIFPVLCK	PKM	DEM-AD_CU	DEM-AD	43031.5	11292.8	3.81054	0.000161433	CU	0.00504765
103	AAEAAAAPAESAAPAAGEEPSKEEGEPK	BASP1	DEM-AD_CU	DEM-AD	20985.8	5519.16	3.80236	0.000166657	CU	0.00517435
104	LYEQLSGK	PEBP1	DEM-AD_MCI-other	DEM-AD	36088	9475.8	3.80843	0.000167914	MCI-other	0.00519631
105	HVFGESDELIGQK	TPI1	DEM-AD_MCI-other	DEM-AD	21492.8	5649.95	3.80407	0.000170771	MCI-other	0.00526259
106	ACANPAAGSVILLENLR	PGK1	DEM-AD_MCI-other	DEM-AD	9483.01	2507.2	3.78231	0.0001857	MCI-other	0.00560967
107	NSEPQDEGELFQGVDPR	VGF	DEM-AD_MCI-AD	DEM-AD	-83791	22090.7	-3.79305	0.000188209	MCI-AD	0.00567324
108	AQEEAEAEER	VGF	DEM-AD_MCI-AD	DEM-AD	-8014.52	2115.03	-3.78931	0.000190899	MCI-AD	0.00573086
109	GVVPLAGTDGETTTQGLDGLSER	ALDOC	DEM-AD_MCI-other	DEM-AD	40664.5	10775.1	3.77394	0.000191768	MCI-other	0.00574393
110	GLQEAAEER	VGF	DEM-AD_CU	DEM-AD	-119380	31851.9	-3.74796	0.000205676	CU	0.00601099
111	SYDYQSVCEPGAAPK	CACNA2D1	DEM-AD_MCI-AD	DEM-AD	-37814.5	10046	-3.76415	0.000209983	MCI-AD	0.00611259
112	LVLSDLHLLTQSQVR	L1CAM	DEM-AD_DEM-other	DEM-AD	26269.4	6918.72	3.79687	0.000213767	DEM-other	0.00618205
113	NLDYVATSIHEAVTK	GOT1	DEM-AD_DEM-other	DEM-AD	28280.7	7449.82	3.79616	0.000214324	DEM-other	0.00619266
114	EAFSLFDKDGDGTITTK	CALM1;CALM2;CALM3	DEM-AD_CU	DEM-AD	10997.5	2944.08	3.73545	0.000215797	CU	0.00622076
115	GEFVTTVQQR	MDH1	DEM-AD_DEM-other	DEM-AD	119150	31429.5	3.79104	0.000218384	DEM-other	0.00626894
116	ESEPQAAAEPAEAK	BASP1	DEM-AD_MCI-other	DEM-AD	38447.8	10293.1	3.73531	0.000222275	MCI-other	0.00632853
117	RALANSLACQGK	ALDOA	DEM-AD_MCI-other	DEM-AD	28447.9	7626.05	3.73036	0.000226494	MCI-other	0.00641401
118	DGSAPEVR	VGF	DEM-AD_MCI-AD	DEM-AD	-1.08696e+06	290438	-3.74249	0.000227843	MCI-AD	0.0064455
119	FIIPNVVK	LDHA	DEM-AD_CU	DEM-AD	29549	7944.57	3.71939	0.000229476	CU	0.00647511
120	KAEGAATEEEGTPK	BASP1	DEM-AD_CU	DEM-AD	6945.43	1868.19	3.71774	0.000230933	CU	0.00649858
121	INVSGLTTK	GOT1	DEM-AD_MCI-other	DEM-AD	48872	13124.6	3.72368	0.000232317	MCI-other	0.00652321
122	VTLTSEEEAR	LDHA	DEM-AD_CU	DEM-AD	27397.3	7379.6	3.71257	0.00023553	CU	0.00658977
123	IREIPSYTFSCIR	ECM2	DEM-AD_DEM-other	DEM-AD	-42943.5	11393.4	-3.76915	0.000236594	DEM-other	0.00661117
124	DGLILTSR	PARK7	DEM-AD_MCI-other	DEM-AD	50712.4	13646.2	3.71623	0.000238974	MCI-other	0.00666361
125	SDGAPASDSKPGSSEAAPSSK	BASP1	DEM-AD_CU	DEM-AD	35137.4	9485.93	3.70415	0.000243207	CU	0.00675604
126	DAAAAKEEAPK	BASP1	DEM-AD_CU	DEM-AD	5676.42	1533.68	3.70118	0.000245973	CU	0.00682195
127	VVLAYEPVWAIGTGK	TPI1	DEM-AD_DEM-other	DEM-AD	57151.7	15245.3	3.74882	0.000254785	DEM-other	0.00699259
128	NTGIICTIGPASR	PKM	DEM-AD_CU	DEM-AD	145435	39445.8	3.68697	0.000259622	CU	0.00707258
129	GIFPVLCK	PKM	DEM-AD_DEM-other	DEM-AD	62701.5	16763.1	3.74046	0.000262643	DEM-other	0.00712238
130	YYPASPWVDNSR	CACNA2D1	DEM-AD_MCI-AD	DEM-AD	-33297.2	8988.44	-3.70445	0.00026274	MCI-AD	0.00712238
131	AEEEHLGILGPQLHADVGDK	CP	DEM-AD_DEM-other	DEM-AD	-97303.6	26054.4	-3.73463	0.000268261	DEM-other	0.00722487
132	AAEAAAAPAESAAPAAGEEPSKEEGEPK	BASP1	DEM-AD_MCI-other	DEM-AD	19937.5	5425.67	3.67466	0.000279552	MCI-other	0.00744579
133	AEDAPAKEEPK	GAP43	DEM-AD_MCI-other	DEM-AD	6450.21	1758.24	3.66857	0.000286014	MCI-other	0.0075644
134	TATPQQAQEVHEK	TPI1	DEM-AD_MCI-other	DEM-AD	17257.9	4716.31	3.65919	0.000296238	MCI-other	0.00776965
135	THLGEALAPLSK	VGF	DEM-AD_CU	DEM-AD	-379533	103950	-3.65109	0.0002973	CU	0.00779442
136	VAQLPLFVSDGK	NPTX2	DEM-AD_CU	DEM-AD	-59537.3	16337.2	-3.64428	0.000305016	CU	0.00796048
137	LVEAFGGATK	NPTXR	DEM-AD_CU	DEM-AD	-413838	113683	-3.64028	0.000309631	CU	0.00803815
138	LTCQVEHDGQPAVSK	SIRPA	DEM-AD_MCI-AD	DEM-AD	-47048.7	12868.3	-3.65618	0.000314291	MCI-AD	0.00812092
139	VAELEDEK	NPTX2	DEM-AD_CU	DEM-AD	-23555.6	6494.85	-3.62681	0.000325668	CU	0.00833683
140	VAQLPLSLK	NPTXR	DEM-AD_CU	DEM-AD	-440679	121564	-3.62508	0.000327779	CU	0.00836823
141	VLTPTQVK	PEBP1	DEM-AD_MCI-other	DEM-AD	153847	42376.2	3.63049	0.000329715	MCI-other	0.00839386
142	LYTLVLTDPDAPSRK	PEBP1	DEM-AD_MCI-other	DEM-AD	60599.1	16731.9	3.62176	0.000340588	MCI-other	0.00859584
143	EPVAGDAVPGPK	VGF	DEM-AD_MCI-AD	DEM-AD	-477273	131569	-3.62754	0.000349236	MCI-AD	0.00876067
144	TQPKPICASDGR	SMOC1	DEM-AD_DEM-other	DEM-AD	36482.8	9965.05	3.66107	0.000349608	DEM-other	0.00876667
145	RLVVFPTDDISLK	L1CAM	DEM-AD_DEM-other	DEM-AD	29242.1	8001.22	3.6547	0.000357664	DEM-other	0.00889125
146	IRADQDTIR	NPTXR	DEM-AD_CU	DEM-AD	-36312.1	10085.2	-3.60053	0.000359206	CU	0.00891954
147	GLTSVINQK	LDHB	DEM-AD_MCI-other	DEM-AD	51455.7	14265.4	3.60703	0.000359702	MCI-other	0.00892517
148	GDLGIEIPAEK	PKM	DEM-AD_CU	DEM-AD	233903	65023.9	3.59718	0.000363709	CU	0.00899426
149	IVFLEEASQQEK	GDA	DEM-AD_DEM-other	DEM-AD	37715.9	10418.1	3.62023	0.000404342	DEM-other	0.00972668
150	ALQASALK	ALDOA	DEM-AD_CU	DEM-AD	22323.6	6256.18	3.56825	0.000404861	CU	0.00973209
151	IEEELGDEAR	ENO2	DEM-AD_MCI-other	DEM-AD	27253.2	7624.43	3.57446	0.000405582	MCI-other	0.00974347
152	LFEELVR	PKM	DEM-AD_CU	DEM-AD	115814	32462.4	3.56764	0.000405776	CU	0.00974347
153	KGVNLPGAAVDLPAVSEK	PKM	DEM-AD_DEM-other	DEM-AD	99562.4	27630.2	3.60339	0.000429167	DEM-other	0.0101567
154	AASLDGFYNSR	SEZ6	DEM-AD_DEM-other	DEM-AD	50810.6	14125.1	3.59719	0.000438675	DEM-other	0.0103202
155	VAELEHGSSAYSPPDAFK	NPTXR	DEM-AD_CU	DEM-AD	-233681	66076	-3.53655	0.000454937	CU	0.0105898
156	SDGAPASDSKPGSSEAAPSSK	BASP1	DEM-AD_DEM-other	DEM-AD	46263.1	12901.2	3.58595	0.000456412	DEM-other	0.0106018
157	SNVSDAVAQSTR	TPI1	DEM-AD_DEM-other	DEM-AD	56141.8	15688.1	3.57861	0.000468347	DEM-other	0.0108315
158	KTEAPAAPAAQETK	BASP1	DEM-AD_DEM-other	DEM-AD	25465.2	7125.34	3.57389	0.000476192	DEM-other	0.0109575
159	AVTDEEPFLIFANR	LRP1	DEM-AD_MCI-other	DEM-AD	9289.17	2636.48	3.52332	0.000488842	MCI-other	0.0111782
160	AVPWVILSDGDGTVEK	CANT1	DEM-AD_MCI-AD	DEM-AD	-12744.9	3612.37	-3.52812	0.000501046	MCI-AD	0.0113753
161	IVVVTAGVR	LDHB	DEM-AD_MCI-other	DEM-AD	125926	35821.8	3.51536	0.000503162	MCI-other	0.0113921
162	AEDAPAKEEPK	GAP43	DEM-AD_CU	DEM-AD	6391.49	1821.81	3.50831	0.000504383	CU	0.0114081
163	RAWEDAEK	NCAN	DEM-AD_MCI-AD	DEM-AD	-20029.3	5687.4	-3.5217	0.000512714	MCI-AD	0.0115688
164	DATNVGDEGGFAPNILENK	ENO1	DEM-AD_CU	DEM-AD	7594.33	2175.94	3.49013	0.000538826	CU	0.0119784
165	AEGAATEEEGTPK	BASP1	DEM-AD_MCI-other	DEM-AD	12660.1	3627.52	3.49003	0.00055138	MCI-other	0.0121839
166	TGRWEPDPQR	APLP1	DEM-AD_MCI-AD	DEM-AD	-459387	131328	-3.498	0.000558063	MCI-AD	0.0122906
167	LGVTANDVK	MDH1	DEM-AD_DEM-other	DEM-AD	36944.6	10477	3.52624	0.000562508	DEM-other	0.0123362
168	ESEPQAAAEPAEAK	BASP1	DEM-AD_DEM-other	DEM-AD	51185.4	14525.6	3.52381	0.000567297	DEM-other	0.0123991
169	GDYPLEAVR	PKM	DEM-AD_CU	DEM-AD	97068.7	27971.5	3.47027	0.000578963	CU	0.0125587
170	RALANSLACQGK	ALDOA	DEM-AD_CU	DEM-AD	27244.8	7861.74	3.46549	0.000589047	CU	0.0127358
171	RNDYLDIYAIGVGK	C2	DEM-AD_MCI-AD	DEM-AD	39516.8	11352.2	3.481	0.000592899	MCI-AD	0.0127946
172	VAQLPLSLK	NPTXR	DEM-AD_MCI-AD	DEM-AD	-353781	101866	-3.47299	0.000609988	MCI-AD	0.013069
173	SSELEPECDQCK	MEGF9	DEM-AD_DEM-other	DEM-AD	18427.3	5264.52	3.50029	0.000615519	DEM-other	0.0131408
174	LVEAFGGATK	NPTXR	DEM-AD_MCI-AD	DEM-AD	-328716	94976.6	-3.46102	0.00063641	MCI-AD	0.0135041
175	EHLNQGSSQETDK	SCG2	DEM-AD_MCI-AD	DEM-AD	-139551	40393.8	-3.45476	0.000650659	MCI-AD	0.013723
176	PWALTFSYGR	ALDOA;ALDOC	DEM-AD_CU	DEM-AD	12929.2	3764.7	3.43434	0.000658786	CU	0.0138282
177	GDLGIEIPAEK	PKM	DEM-AD_DEM-other	DEM-AD	340665	97919.7	3.47902	0.000662421	DEM-other	0.013865
178	MQHLIAR	PKM	DEM-AD_MCI-other	DEM-AD	65197.1	18992.3	3.43281	0.000676671	MCI-other	0.0140876
179	ILGQQVPYATK	CHI3L1	DEM-AD_CU	DEM-AD	420014	122668	3.42399	0.000683589	CU	0.014187
180	SYESMCEYQR	SMOC1	DEM-AD_CU	DEM-AD	20817.9	6084.25	3.42161	0.000689429	CU	0.0142858
181	LIAPVAEEEATVPNNK	LDHB	DEM-AD_MCI-other	DEM-AD	62061.9	18115.1	3.42597	0.000693312	MCI-other	0.0143529
182	GNPAPSFHWTR	NFASC	DEM-AD_MCI-AD	DEM-AD	-23204.2	6786.35	-3.41924	0.000737244	MCI-AD	0.015032
183	AALLLDQYR	MAN2A2	DEM-AD_DEM-other	DEM-AD	36615.5	10648.8	3.43846	0.000761327	DEM-other	0.0153709
184	VIGSGCNLDSAR	LDHA;LDHB	DEM-AD_MCI-other	DEM-AD	29047.3	8549.08	3.39771	0.000766206	MCI-other	0.0154278
185	GVVPLAGTDGETTTQGLDGLSER	ALDOC	DEM-AD_DEM-other	DEM-AD	52402.9	15262.2	3.4335	0.000774333	DEM-other	0.01553
186	YQDLYTVEPNNAR	CACNA2D1	DEM-AD_MCI-AD	DEM-AD	-37164.1	10930.1	-3.40017	0.000788069	MCI-AD	0.015699
187	ALQDLRK	C4orf48	DEM-AD_MCI-AD	DEM-AD	-82569.4	24284.9	-3.40003	0.000788463	MCI-AD	0.015699
188	HATYSWR	SEMA7A	DEM-AD_MCI-AD	DEM-AD	-62500.4	18401.4	-3.39651	0.000798209	MCI-AD	0.015822
189	WYFDLSK	APLP2	DEM-AD_DEM-other	DEM-AD	54402.6	15889.7	3.42377	0.000800438	DEM-other	0.0158472
190	DVDECSLKPSICGTAVCK	PROS1	DEM-AD_DEM-other	DEM-AD	-41965.6	12264.2	-3.4218	0.000805811	DEM-other	0.0159144
191	DSTGTYTCVAR	NRCAM	DEM-AD_DEM-other	DEM-AD	323088	94435.5	3.42126	0.000807307	DEM-other	0.015923
192	VIVVGNPANTNCLTASK	MDH1	DEM-AD_DEM-other	DEM-AD	25509.1	7471.21	3.41432	0.000826579	DEM-other	0.0162045
193	VSFELFADK	PPIA	DEM-AD_CU	DEM-AD	10301	3056.63	3.37004	0.000827766	CU	0.0162186
194	AAQEEYVK	ALDOA	DEM-AD_DEM-other	DEM-AD	33042.3	9683.78	3.41213	0.000832772	DEM-other	0.0162974
195	GILAADESTGSIAK	ALDOA	DEM-AD_DEM-other	DEM-AD	113729	33352	3.40997	0.000838906	DEM-other	0.0163884
196	THLGEALAPLSK	VGF	DEM-AD_MCI-AD	DEM-AD	-300045	88733.8	-3.3814	0.000841277	MCI-AD	0.0164298
197	ENKPYALNSEK	SCG2	DEM-AD_DEM-other	DEM-AD	91552.2	26940.9	3.39827	0.00087286	DEM-other	0.0168479
198	NTVYSSSGVCVLYECK	NELL2	DEM-AD_MCI-AD	DEM-AD	-32492.4	9651.7	-3.36649	0.000885926	MCI-AD	0.0170405
199	DATNVGDEGGFAPNILENK	ENO1	DEM-AD_MCI-other	DEM-AD	7256.38	2164.61	3.35228	0.000898514	MCI-other	0.0172276
200	VPADTEVVCAPPTAYIDFAR	TPI1	DEM-AD_DEM-other	DEM-AD	32813.3	9683.7	3.38851	0.000902154	DEM-other	0.0172724
201	AANSLEAFIFETQDK	HYOU1	DEM-AD_DEM-other	DEM-AD	12866.7	3798.38	3.38743	0.000905449	DEM-other	0.0173054
202	DQLIYNLLK	LDHA	DEM-AD_DEM-other	DEM-AD	22566.3	6666.42	3.38508	0.000912673	DEM-other	0.0174083
203	YSIGGLSPFSEYAFR	PTPRF	DEM-AD_DEM-other	DEM-AD	21219.5	6273.99	3.38214	0.000921784	DEM-other	0.0175247
204	FVPPALEK	NAXE	DEM-AD_CU	DEM-AD	20300.6	6079.2	3.33936	0.000921897	CU	0.0175247
205	GTTYREFESWIDGCK	NELL2	DEM-AD_MCI-AD	DEM-AD	-166499	49700.5	-3.35004	0.000937717	MCI-AD	0.017748
206	TCSECLAR	MEGF8	DEM-AD_MCI-AD	DEM-AD	-35872.2	10715.6	-3.34767	0.00094543	MCI-AD	0.017843
207	GYQINWWK	CHL1	DEM-AD_MCI-AD	DEM-AD	-96424.5	28842.2	-3.34317	0.000960188	MCI-AD	0.0180546
208	PYQYPALTPEQKK	ALDOA	DEM-AD_DEM-other	DEM-AD	67096.2	19913	3.36946	0.000962018	DEM-other	0.0180839
209	FIIPNVVK	LDHA	DEM-AD_DEM-other	DEM-AD	38657	11483.4	3.36635	0.000972152	DEM-other	0.018233
210	LLEDLVQPPTITQQSPK	NRCAM	DEM-AD_MCI-AD	DEM-AD	-123702	37238.6	-3.32189	0.00103299	MCI-AD	0.0191195
211	FVPPALEK	NAXE	DEM-AD_MCI-other	DEM-AD	19475.8	5890	3.3066	0.00105278	MCI-other	0.0193991
212	SGAAYIGGICSLLK	ADAM22	DEM-AD_DEM-other	DEM-AD	18530.3	5544.13	3.34233	0.00105373	DEM-other	0.0194112
213	EVGVYEALK	MDH1	DEM-AD_MCI-other	DEM-AD	32979.6	9975.97	3.3059	0.00105531	MCI-other	0.0194295
214	VTSLTACLVDQSLR	THY1	DEM-AD_MCI-AD	DEM-AD	-306612	92478.6	-3.31549	0.00105587	MCI-AD	0.0194344
215	GAGPESEPYIFQTPEGVPEQPTFLK	CHL1	DEM-AD_DEM-other	DEM-AD	284312	85086.5	3.34144	0.00105685	DEM-other	0.0194417
216	ESEPQAAAEPAEAK	BASP1	DEM-AD_CU	DEM-AD	35479.8	10765.2	3.29578	0.00107281	CU	0.0196425
217	LNDNEWHTVR	NRXN2;NRXN3	DEM-AD_MCI-AD	DEM-AD	-37723.9	11401.2	-3.30875	0.00108046	MCI-AD	0.0197432
218	AAPYWITAPQNLVLSPGEDGTLICR	NRCAM	DEM-AD_MCI-AD	DEM-AD	-137123	41629.4	-3.2939	0.00113657	MCI-AD	0.0205024
219	VPGQGSSEDDLQEEEQIEQAIK	SCG2	DEM-AD_CU	DEM-AD	-189780	57877.1	-3.27901	0.00113677	CU	0.0205024
220	AGEDPHSFYFPGQFAFSK	RARRES2	DEM-AD_DEM-other	DEM-AD	-44454.2	13467.2	-3.30092	0.00120956	DEM-other	0.021449
221	ADEPQWSLYPSDSQVSEEVK	CHGB	DEM-AD_MCI-AD	DEM-AD	-43549.9	13298.7	-3.27475	0.00121291	MCI-AD	0.0214976
222	GNPTVEVDLFTSK	ENO1	DEM-AD_CU	DEM-AD	9179.98	2824.96	3.24959	0.0012576	CU	0.022033
223	AAEEPSKVEEK	MARCKS	DEM-AD_MCI-other	DEM-AD	7113.83	2186.71	3.25321	0.00126414	MCI-other	0.0220891
224	NTGIICTIGPASR	PKM	DEM-AD_DEM-other	DEM-AD	194306	59164.5	3.28416	0.00127856	DEM-other	0.0222822
225	MVVESAYEVIK	LDHB	DEM-AD_MCI-other	DEM-AD	47842.5	14728.9	3.24821	0.0012858	MCI-other	0.0223653
226	KTTVILPLAPFVR	CHL1	DEM-AD_DEM-other	DEM-AD	324190	98882.9	3.27852	0.00130259	DEM-other	0.0225762
227	WVIEAAEGR	SEZ6L2	DEM-AD_DEM-other	DEM-AD	76653.9	23408.5	3.27462	0.00131945	DEM-other	0.0227494
228	INENTGSVSVTR	CDH13	DEM-AD_DEM-other	DEM-AD	29573.8	9037.08	3.27249	0.00132872	DEM-other	0.0228588
229	EKIDPLEVEEGDPIVLPCNPPK	CHL1	DEM-AD_DEM-other	DEM-AD	359010	109712	3.27229	0.00132959	DEM-other	0.0228588
230	AAFDVCK	NPTXR	DEM-AD_MCI-AD	DEM-AD	-113706	35059.5	-3.24322	0.00134907	MCI-AD	0.0230991
231	VPERAPLPPPAPSQFQAR	VGF	DEM-AD_CU	DEM-AD	-73460.3	22762.6	-3.22723	0.00135728	CU	0.0231988
232	GSEEYRAPR	CHGB	DEM-AD_MCI-AD	DEM-AD	-13867.8	4279.67	-3.24039	0.00136198	MCI-AD	0.0232407
233	RGTTVQLECR	NFASC	DEM-AD_DEM-other	DEM-AD	26512.4	8128.87	3.26152	0.0013776	DEM-other	0.023385
234	ACTSQGCGKPITEESSTLGEGSK	CHL1	DEM-AD_DEM-other	DEM-AD	72021.2	22082.5	3.26146	0.00137785	DEM-other	0.023385
235	VPGQGSSEDDLQEEEQIEQAIK	SCG2	DEM-AD_MCI-AD	DEM-AD	-162640	50248.9	-3.23668	0.00137903	MCI-AD	0.023393
236	TFSLSPDAPR	ICAM5	DEM-AD_DEM-other	DEM-AD	41087.6	12613.1	3.25755	0.00139567	DEM-other	0.0235907
237	LLQQGLAQVEAGRR	VGF	DEM-AD_MCI-AD	DEM-AD	-229227	71006.2	-3.22827	0.0014185	MCI-AD	0.0238305
238	IAVAAQNCYK	TPI1	DEM-AD_DEM-other	DEM-AD	41882.8	12882.9	3.25103	0.00142583	DEM-other	0.0238931
239	TGSISFDFR	NRXN1	DEM-AD_DEM-other	DEM-AD	19544.4	6025.3	3.24373	0.00146036	DEM-other	0.0242752
240	RDYSLQIQNVDVTDDGPYTCSVQTQHTPR	NEGR1	DEM-AD_MCI-AD	DEM-AD	-46151.8	14336.8	-3.21912	0.00146259	MCI-AD	0.0242938
241	SVQLSWTPGDDNNSPITK	NRCAM	DEM-AD_MCI-AD	DEM-AD	-49430.9	15365.4	-3.21703	0.00147282	MCI-AD	0.0244088
242	EAGTLAYYEICDFLR	CHI3L1	DEM-AD_CU	DEM-AD	157771	49348.2	3.1971	0.00150321	CU	0.0248008
243	KYAEAVTR	PGK1	DEM-AD_CU	DEM-AD	8096.32	2536.28	3.1922	0.00152827	CU	0.0250891
244	ALQASALK	ALDOA	DEM-AD_DEM-other	DEM-AD	29853.6	9248.6	3.2279	0.00153788	DEM-other	0.0251907
245	GAEILADTFK	DDAH1	DEM-AD_MCI-other	DEM-AD	12439.2	3899.79	3.18971	0.00156654	MCI-other	0.0255664
246	LLQQGLAQVEAGR	VGF	DEM-AD_MCI-AD	DEM-AD	-53709.6	16820	-3.1932	0.00159451	MCI-AD	0.0259132
247	TGLEAISNHK	SPARCL1	DEM-AD_MCI-AD	DEM-AD	-351784	110275	-3.19006	0.00161118	MCI-AD	0.0260881
248	CTATSLIPVGPIQWFR	SIRPA	DEM-AD_MCI-AD	DEM-AD	-54342.4	17078.6	-3.1819	0.00165538	MCI-AD	0.026525
249	TESTLNALLQR	NPTX2	DEM-AD_MCI-AD	DEM-AD	-22164.1	6972.34	-3.17886	0.00167215	MCI-AD	0.0267161
250	LLLHCEGR	CADM3	DEM-AD_MCI-AD	DEM-AD	-95954.3	30205.8	-3.17668	0.00168422	MCI-AD	0.0268636
251	TTSHTELVR	SEZ6L	DEM-AD_MCI-AD	DEM-AD	-34412.9	10836.1	-3.17577	0.0016893	MCI-AD	0.0269122
252	FVPPALEK	NAXE	DEM-AD_DEM-other	DEM-AD	26552.9	8302.65	3.19813	0.00169417	DEM-other	0.0269768
253	SNVSDAVAQSTR	TPI1	DEM-AD_MCI-other	DEM-AD	35515.2	11231.4	3.16214	0.00171766	MCI-other	0.027259
254	NAPPTRLPK	PAM	DEM-AD_MCI-AD	DEM-AD	-61331.5	19352.7	-3.16914	0.00172673	MCI-AD	0.027373
255	TESTLNALLQR	NPTX2	DEM-AD_CU	DEM-AD	-25515.5	8086.82	-3.15519	0.00173035	CU	0.0274079
256	DTATLSWGLPK	CHL1	DEM-AD_MCI-AD	DEM-AD	-155145	49064.2	-3.16207	0.00176744	MCI-AD	0.0278754
257	LVHCPIETQVLR	RARRES2	DEM-AD_DEM-other	DEM-AD	-138298	43461.6	-3.18207	0.00178445	DEM-other	0.0281102
258	PIIHFGSDYEDR	PRNP	DEM-AD_DEM-other	DEM-AD	90269	28392.7	3.1793	0.00180048	DEM-other	0.0282927
259	SGQLGIQEEDLRK	SCG2	DEM-AD_MCI-AD	DEM-AD	-51008.3	16160.4	-3.15637	0.00180098	MCI-AD	0.0282927
260	VAHQLQALR	CHGA	DEM-AD_MCI-AD	DEM-AD	-530309	168014	-3.15634	0.00180116	MCI-AD	0.0282927
261	KLPDLEK	BPNT2	DEM-AD_MCI-other	DEM-AD	29679.2	9438.67	3.14443	0.00182169	MCI-other	0.0285339
262	PWALTFSYGR	ALDOA;ALDOC	DEM-AD_MCI-other	DEM-AD	11504.4	3659.5	3.1437	0.0018261	MCI-other	0.0285751
263	SSIIFAGGDK	NEGR1	DEM-AD_MCI-AD	DEM-AD	-248325	78780.9	-3.15209	0.00182648	MCI-AD	0.0285751
264	EHLNQGSSQETDK	SCG2	DEM-AD_CU	DEM-AD	-150206	47855.6	-3.13873	0.00182794	CU	0.0285899
265	EIYCPAPPQIDNGIIQGERDHYGYR	CD55	DEM-AD_DEM-other	DEM-AD	27495.8	8661.54	3.17447	0.00182872	DEM-other	0.0285899
266	SGTISVNSR	NRXN3	DEM-AD_DEM-other	DEM-AD	51209.7	16137.5	3.17335	0.00183538	DEM-other	0.0286737
267	GVVPLAGTDGETTTQGLDGLSER	ALDOC	DEM-AD_CU	DEM-AD	34270.4	10958.1	3.12741	0.00189799	CU	0.0293747
268	GVNLPGAAVDLPAVSEK	PKM	DEM-AD_DEM-other	DEM-AD	125513	39698.9	3.16163	0.0019059	DEM-other	0.0294627
269	LQDVFLLPDPSGQWR	SEMA7A	DEM-AD_MCI-AD	DEM-AD	-95793	30522.2	-3.13847	0.00190998	MCI-AD	0.0294958
270	LSPYVNYSFR	NRCAM	DEM-AD_DEM-other	DEM-AD	499620	158124	3.15968	0.00191783	DEM-other	0.0295712
271	HIYLLPSGR	GOT1	DEM-AD_CU	DEM-AD	64784.4	20740.5	3.12357	0.0019223	CU	0.0296126
272	ITTQITAGAR	NRXN1	DEM-AD_DEM-other	DEM-AD	47578.6	15064.1	3.1584	0.00192572	DEM-other	0.0296514
273	SSCISQHVISEAK	LTBP4	DEM-AD_CU	DEM-AD	6318.04	2028.21	3.11508	0.00197706	CU	0.030294
274	LTVSWLK	NFASC	DEM-AD_MCI-AD	DEM-AD	-15877.8	5082.8	-3.12382	0.00200372	MCI-AD	0.0305682
275	NLFYLPHGLSIDK	PAM	DEM-AD_CU	DEM-AD	-92814.6	29841.8	-3.11022	0.00200904	CU	0.0306353
276	EAEEHQETQCLR	RARRES2	DEM-AD_DEM-other	DEM-AD	-44330.6	14116.5	-3.14034	0.00204042	DEM-other	0.0309498
277	TQFLFER	HS6ST3	DEM-AD_DEM-other	DEM-AD	28647.3	9125.99	3.13909	0.00204859	DEM-other	0.0310524
278	IEEELGSK	ENO1	DEM-AD_MCI-other	DEM-AD	18013.8	5797.24	3.10731	0.00205884	MCI-other	0.0311436
279	IIYGGSVTGATCK	TPI1	DEM-AD_MCI-other	DEM-AD	35706	11495.9	3.10597	0.00206792	MCI-other	0.0312226
280	TSESGELHGLTTEEEFVEGIYK	TTR	DEM-AD_DEM-other	DEM-AD	-1.59459e+06	508462	-3.1361	0.0020683	DEM-other	0.0312226
281	DYSVTANSK	LDHB	DEM-AD_DEM-other	DEM-AD	35952.1	11466.1	3.13552	0.00207211	DEM-other	0.0312568
282	EAFSLFDK	CALM1;CALM2;CALM3	DEM-AD_CU	DEM-AD	55805	18023.3	3.09626	0.00210363	CU	0.0315046
283	VVVNFAPTIQEIK	NEGR1	DEM-AD_MCI-AD	DEM-AD	-229044	73709.7	-3.10738	0.00211396	MCI-AD	0.0315949
284	SCPNPGEIR	CD55	DEM-AD_DEM-other	DEM-AD	30371.8	9706.19	3.12912	0.00211487	DEM-other	0.0316014
285	GSPAINVAVHVFRK	TTR	DEM-AD_DEM-other	DEM-AD	-3.24388e+06	1.03711e+06	-3.12779	0.00212381	DEM-other	0.0316921
286	QTALQQEAR	NPTXR	DEM-AD_MCI-AD	DEM-AD	-32256.6	10386.9	-3.10551	0.0021269	MCI-AD	0.0317168
287	SGSAPQSPGASIR	NEO1	DEM-AD_DEM-other	DEM-AD	66053	21143.2	3.12408	0.00214912	DEM-other	0.0319692
288	TLSDVPSAAPQNLSLEVR	NEO1	DEM-AD_MCI-AD	DEM-AD	-8151.13	2628.16	-3.10146	0.00215501	MCI-AD	0.0320134
289	QADAYVEK	SCG3	DEM-AD_DEM-other	DEM-AD	42161.6	13505.5	3.12181	0.00216466	DEM-other	0.0320632
290	RPESALLGGSEAGER	VGF	DEM-AD_CU	DEM-AD	-117905	38208.7	-3.08581	0.00217713	CU	0.0321615
291	ACVGDVQER	THBS2	DEM-AD_DEM-other	DEM-AD	-17916	5743.37	-3.11943	0.00218114	DEM-other	0.0321993
292	AICDHVR	MDH1	DEM-AD_CU	DEM-AD	19375	6287.04	3.08175	0.00220634	CU	0.0324917
293	VAHALAEGLGVIACIGEK	TPI1	DEM-AD_DEM-other	DEM-AD	44820.4	14395.6	3.11347	0.00222283	DEM-other	0.0327101
294	WTFEACR	NPTX1	DEM-AD_MCI-AD	DEM-AD	-138881	45058.5	-3.08223	0.00229348	MCI-AD	0.0334017
295	VTLTSEEEAR	LDHA	DEM-AD_DEM-other	DEM-AD	32774.8	10584.4	3.09653	0.0023455	DEM-other	0.0338633
296	IGADFLAR	GOT1	DEM-AD_DEM-other	DEM-AD	118715	38377.3	3.09338	0.002369	DEM-other	0.0341059
297	VNQIGSVTEAIQACK	ENO2	DEM-AD_MCI-other	DEM-AD	14360	4693.21	3.05973	0.00240452	MCI-other	0.0344708
298	RQQETAAAETETR	VGF	DEM-AD_MCI-AD	DEM-AD	-26076.3	8509.41	-3.06441	0.00242913	MCI-AD	0.0347
299	RVDTVDPPYPR	VTN	DEM-AD_DEM-other	DEM-AD	-1.15478e+06	374459	-3.08386	0.00244126	DEM-other	0.0348432
300	LRPPPAR	IGFBP2	DEM-AD_DEM-other	DEM-AD	-143491	46541.4	-3.08309	0.0024472	DEM-other	0.0348828
301	IENVSYQDK	CHL1	DEM-AD_DEM-other	DEM-AD	245975	79791.4	3.08273	0.00245002	DEM-other	0.034908
302	FTGSSWIK	NELL2	DEM-AD_MCI-AD	DEM-AD	-148459	48497.4	-3.06119	0.00245442	MCI-AD	0.0349477
303	IETALTSLHQR	NPTX1	DEM-AD_MCI-AD	DEM-AD	-85775.5	28069.7	-3.0558	0.00249723	MCI-AD	0.035345
304	LAIGFSTVQK	NRXN1	DEM-AD_MCI-other	DEM-AD	34116.4	11195.7	3.04728	0.00250338	MCI-other	0.0354094
305	KGEWVALNPLR	CFH	DEM-AD_MCI-other	DEM-AD	-23001.1	7549.71	-3.04662	0.00250869	MCI-other	0.0354427
306	LGADMEDVCGR	APOE	DEM-AD_CU	DEM-AD	-3.22016e+06	1.05942e+06	-3.03955	0.00253163	CU	0.0356945
307	RLACCVVGVCGPGLWER	SOD3	DEM-AD_MCI-other	DEM-AD	-42892.3	14109.5	-3.03996	0.00256327	MCI-other	0.0360562
308	IKPVFIEDANFGR	CACNA2D1	DEM-AD_MCI-AD	DEM-AD	-36164.7	11869.3	-3.04691	0.00256943	MCI-AD	0.0361005
309	TTVILPLAPFVR	CHL1	DEM-AD_DEM-other	DEM-AD	1.13715e+06	370775	3.06695	0.00257475	DEM-other	0.0361332
310	NNLVIFHR	PAM	DEM-AD_CU	DEM-AD	-105840	34897.6	-3.03288	0.00258683	CU	0.0362567
311	SRAEEAGAPGGPR	WFDC1	DEM-AD_MCI-other	DEM-AD	10289.6	3392.32	3.0332	0.00261967	MCI-other	0.0366299
312	ADDGRPFPQVIK	ALDOA	DEM-AD_DEM-other	DEM-AD	32530.6	10635.3	3.05875	0.00264189	DEM-other	0.036849
313	ESAREEEEAEQER	VGF	DEM-AD_CU	DEM-AD	-22844.5	7552.6	-3.02472	0.00265596	CU	0.0370064
314	IYVDDGLISLQVK	PKM	DEM-AD_DEM-other	DEM-AD	40512.3	13255.7	3.05621	0.00266296	DEM-other	0.0370571
315	YLQGSSVQLR	VASN	DEM-AD_MCI-other	DEM-AD	16208.4	5356.86	3.02572	0.00268346	MCI-other	0.0372483
316	LADLASDLLLQYLLQGGAR	VGF	DEM-AD_CU	DEM-AD	-114888	38026.9	-3.02123	0.00268604	CU	0.0372686
317	GLQVALEEFHK	RARRES2	DEM-AD_DEM-other	DEM-AD	-41829.4	13703.7	-3.05241	0.00269486	DEM-other	0.0373518
318	SLTLGIEPVSPTSLR	VASN	DEM-AD_MCI-other	DEM-AD	32235.4	10659.9	3.02398	0.00269853	MCI-other	0.037391
319	VIAVNEVGR	CHL1	DEM-AD_DEM-other	DEM-AD	711434	233109	3.05194	0.00269881	DEM-other	0.037391
320	IDPSHTQGYR	IL6ST	DEM-AD_MCI-AD	DEM-AD	-7693.52	2540.18	-3.02873	0.00272303	MCI-AD	0.0375771
321	SSPLDNKLNVEDVDSTK	SCG3	DEM-AD_DEM-other	DEM-AD	21995.5	7215.31	3.04845	0.00272851	DEM-other	0.0375979
322	FSHEEIAMATVTALRR	ALDOA	DEM-AD_CU	DEM-AD	27374.7	9082.04	3.01416	0.00274798	CU	0.0377797
323	MNPLEQYER	APLP1	DEM-AD_MCI-AD	DEM-AD	-1.10641e+06	365864	-3.02411	0.00276337	MCI-AD	0.0379274
324	ELSDIAHR	ALDOA	DEM-AD_CU	DEM-AD	65152.6	21644.6	3.01011	0.00278402	CU	0.0381406
325	SICQFQGR	NELL2	DEM-AD_DEM-other	DEM-AD	372145	122590	3.0357	0.00283932	DEM-other	0.0386821
326	FVEGLPINDFSR	MDH1	DEM-AD_CU	DEM-AD	84837.3	28248.9	3.00321	0.00284644	CU	0.0387472
327	WQQQGDLQDTK	CHGB	DEM-AD_MCI-AD	DEM-AD	-298499	99037.2	-3.01401	0.00285361	MCI-AD	0.0388289
328	DGNTLTYYR	C9	DEM-AD_MCI-AD	DEM-AD	43125.5	14312.2	3.01321	0.00286083	MCI-AD	0.0389192
329	SQPSQPSDHHETPPAAPDRNPQNIR	CHL1	DEM-AD_DEM-other	DEM-AD	96555	31835.5	3.03293	0.00286391	DEM-other	0.038937
330	IWCSDPSPGIVAFPR	NTRK2	DEM-AD_MCI-AD	DEM-AD	-42573	14131.5	-3.01263	0.00286614	MCI-AD	0.0389594
331	VEVYLPR	SERPINI1	DEM-AD_DEM-other	DEM-AD	65269.8	21534.7	3.03091	0.00288203	DEM-other	0.0391352
332	SADYVNLALK	NRXN1;NRXN3	DEM-AD_DEM-other	DEM-AD	100132	33041.6	3.03047	0.00288595	DEM-other	0.039168
333	LIAPVAEEEATVPNNK	LDHB	DEM-AD_DEM-other	DEM-AD	81781.1	26997.5	3.02922	0.00289726	DEM-other	0.0392455
334	AICDHVR	MDH1	DEM-AD_DEM-other	DEM-AD	25907	8560.67	3.02628	0.00292383	DEM-other	0.0395245
335	AYQGVAAPFPK	VGF	DEM-AD_MCI-AD	DEM-AD	-306598	102005	-3.00572	0.00292963	MCI-AD	0.0395787
336	DNSALDPIIHGLK	PTPRG	DEM-AD_MCI-other	DEM-AD	13147.9	4386.88	2.9971	0.00294088	MCI-other	0.0396578
337	FQLTFPLR	NPTX1	DEM-AD_DEM-other	DEM-AD	398939	131914	3.02423	0.00294258	DEM-other	0.0396585
338	ASWGEFQAR	VGF	DEM-AD_MCI-AD	DEM-AD	-156930	52237.9	-3.00413	0.00294434	MCI-AD	0.0396641
339	DSRNDYCCFAAFPR	CHL1	DEM-AD_DEM-other	DEM-AD	184453	61005.6	3.02354	0.00294886	DEM-other	0.0396936
340	VYPANEVTLLDSR	EPHA4	DEM-AD_DEM-other	DEM-AD	128857	42643.7	3.02171	0.00296573	DEM-other	0.0398712
341	TRFGAFAR	CRTAC1	DEM-AD_MCI-AD	DEM-AD	-19616.8	6548.02	-2.99584	0.00302264	MCI-AD	0.0404017
342	AITEANVAER	MAN2A2	DEM-AD_MCI-other	DEM-AD	24278.1	8124.64	2.98821	0.0030254	MCI-other	0.0404272
343	GDYPLEAVR	PKM	DEM-AD_DEM-other	DEM-AD	126041	41807.3	3.01481	0.00302993	DEM-other	0.0404551
344	TGSISFDFR	NRXN1	DEM-AD_MCI-other	DEM-AD	12927.8	4327.73	2.98721	0.00303505	MCI-other	0.0404908
345	AAFDVCK	NPTXR	DEM-AD_CU	DEM-AD	-128441	43098.5	-2.98016	0.00306423	CU	0.0407323
346	LCGGGIQER	SPON1	DEM-AD_CU	DEM-AD	70027.5	23500.6	2.97982	0.00306762	CU	0.0407555
347	HVLFGTVGVPEHTYR	THY1	DEM-AD_MCI-AD	DEM-AD	-606584	202902	-2.98954	0.00308329	MCI-AD	0.0408791
348	DVAVIAESIR	ADA2	DEM-AD_DEM-other	DEM-AD	-20073.3	6677.38	-3.00616	0.00311226	DEM-other	0.0411291
349	AGAAAGGPGVSGVCVCK	IGFBP7	DEM-AD_MCI-other	DEM-AD	-277582	93171.5	-2.97926	0.00311268	MCI-other	0.0411291
350	GRLFQGQLSGLYYDGLK	NRXN3	DEM-AD_DEM-other	DEM-AD	31497	10479.1	3.00569	0.00311677	DEM-other	0.0411745
351	YLELESSGHR	NELL2	DEM-AD_CU	DEM-AD	-25235.9	8493.17	-2.97132	0.00315179	CU	0.0414965
352	DVVICPDASLEDAKK	PARK7	DEM-AD_MCI-other	DEM-AD	12242.4	4116.36	2.97408	0.00316425	MCI-other	0.0415944
353	IGPGDVLTFYDGDDLTAR	SEZ6	DEM-AD_DEM-other	DEM-AD	28125.9	9376.99	2.99946	0.00317744	DEM-other	0.0417098
354	HIYLLPSGR	GOT1	DEM-AD_DEM-other	DEM-AD	90762.4	30260.3	2.99939	0.00317813	DEM-other	0.0417106
355	EHNLQVLGLVK	NEO1	DEM-AD_DEM-other	DEM-AD	37022.3	12343.7	2.99928	0.00317916	DEM-other	0.0417129
356	AAEEPSKVEEK	MARCKS	DEM-AD_CU	DEM-AD	6914.96	2329.96	2.96785	0.00318679	CU	0.0417911
357	MDLEERR	APLP1	DEM-AD_MCI-AD	DEM-AD	-105232	35329.5	-2.97858	0.00319164	MCI-AD	0.0418381
358	ASFTCTCKPGWQGEK	PROS1	DEM-AD_DEM-other	DEM-AD	-9990.11	3339.69	-2.99133	0.00325816	DEM-other	0.0424915
359	SQVFNILR	ADA2	DEM-AD_DEM-other	DEM-AD	-14137	4733.95	-2.9863	0.00330912	DEM-other	0.0429374
360	GILDKEEAEAIK	SCG3	DEM-AD_DEM-other	DEM-AD	173223	58085.4	2.98221	0.00335104	DEM-other	0.0433104
361	LSLENCGLTR	ITIH5	DEM-AD_MCI-other	DEM-AD	-13072.4	4424.36	-2.95464	0.00336475	MCI-other	0.043425
362	DATNVGDEGGFAPNILENK	ENO1	DEM-AD_DEM-other	DEM-AD	9415.7	3158.74	2.98084	0.00336515	DEM-other	0.043425
363	SERPPIFEIR	LRP1	DEM-AD_DEM-other	DEM-AD	22226.7	7462.08	2.97862	0.00338829	DEM-other	0.0436386
364	AGWHGVDCSIR	MEGF10	DEM-AD_MCI-AD	DEM-AD	-28543.5	9659.54	-2.95495	0.00343712	MCI-AD	0.0440703
365	WNDVPCNYNLPYVCK	NCAN	DEM-AD_MCI-AD	DEM-AD	-23351	7908	-2.95284	0.00345994	MCI-AD	0.0443029
366	GNPEPSVHCAR	ICAM5	DEM-AD_MCI-AD	DEM-AD	-7551.52	2557.5	-2.9527	0.00346141	MCI-AD	0.0443087
367	SLATLCDGPCPCLPEPEPPK	SPOCK1	DEM-AD_DEM-other	DEM-AD	56309.9	18949.1	2.97164	0.00346173	DEM-other	0.0443087
368	GYPGVQAPEDLEWER	CHGB	DEM-AD_DEM-other	DEM-AD	1.72097e+06	579455	2.96998	0.00347937	DEM-other	0.0444314
369	AYQGVAAPFPK	VGF	DEM-AD_CU	DEM-AD	-351368	119525	-2.9397	0.003484	CU	0.0444734
370	GLKPNAIYLFLVR	ROBO1	DEM-AD_DEM-other	DEM-AD	17907.6	6031.08	2.96922	0.00348753	DEM-other	0.0445099
371	IQGLTGNVQFDHYGR	GRIA4	DEM-AD_MCI-AD	DEM-AD	-23811.8	8076.91	-2.94814	0.0035111	MCI-AD	0.0447417
372	LVPGEPETK	SUSD5	DEM-AD_DEM-other	DEM-AD	73976.9	24947.9	2.96526	0.00353014	DEM-other	0.0449001
373	DLPAEDSR	RTN4RL2	DEM-AD_CU	DEM-AD	-24948.9	8499.75	-2.93525	0.0035332	CU	0.0449282
374	HEGSFIQGAEK	C6	DEM-AD_MCI-AD	DEM-AD	14452.3	4905.74	2.946	0.00353453	MCI-AD	0.0449365
375	LPFVINDGK	NPTX1	DEM-AD_DEM-other	DEM-AD	165629	55919	2.96195	0.00356605	DEM-other	0.0452157
376	GGEERVGEEDEEAAEAEAEAEEAER	VGF	DEM-AD_MCI-AD	DEM-AD	-156067	53061.4	-2.94125	0.00358727	MCI-AD	0.0454239
377	LPEQGSSSR	PTPRN	DEM-AD_CU	DEM-AD	-28096.9	9610.96	-2.92343	0.00366707	CU	0.0462222
378	ILDYEVTLTR	IL6ST	DEM-AD_DEM-other	DEM-AD	25138	8514.07	2.95252	0.00367042	DEM-other	0.0462381
379	GAYTQVIFLAR	GAA	DEM-AD_MCI-other	DEM-AD	-6116.2	2091.74	-2.92397	0.00370488	MCI-other	0.0465566
380	GLAEAQGAVGVAPFCSR	NRXN2	DEM-AD_MCI-AD	DEM-AD	-10086.8	3441.78	-2.9307	0.00370702	MCI-AD	0.0465575
381	NIIADPVTFK	NRXN1;NRXN3	DEM-AD_DEM-other	DEM-AD	105763	35871.4	2.9484	0.00371687	DEM-other	0.0466458
382	HVLFGTVGVPEHTYR	THY1	DEM-AD_CU	DEM-AD	-709979	243677	-2.91361	0.00378178	CU	0.0471575
383	LALENYITALQAVPPRPR	APP	DEM-AD_MCI-other	DEM-AD	216847	74351.3	2.91652	0.00379209	MCI-other	0.0472583
384	RPCGHPGDTPFGTFTLTGGNVFEYGVK	CFH	DEM-AD_CU	DEM-AD	71928.8	24704.1	2.91161	0.00380547	CU	0.0473717
385	VYFAGFPR	PROS1	DEM-AD_MCI-AD	DEM-AD	115825	39636.3	2.92219	0.0038062	MCI-AD	0.0473719
386	NLFYLPHGLSIDK	PAM	DEM-AD_MCI-AD	DEM-AD	-75841.4	25958	-2.92169	0.00381204	MCI-AD	0.0474089
387	VSSSDVTCATPPER	RTN4RL2	DEM-AD_MCI-AD	DEM-AD	-19764.3	6771.91	-2.91858	0.00384899	MCI-AD	0.0476982
388	EAFSLFDK	CALM1;CALM2;CALM3	DEM-AD_MCI-other	DEM-AD	50822	17463	2.91027	0.00386673	MCI-other	0.0478643
389	DSTGTYTCVAR	NRCAM	DEM-AD_MCI-AD	DEM-AD	-187745	64364.1	-2.91692	0.00386882	MCI-AD	0.0478723
390	LAEYHAK	APOA1	DEM-AD_MCI-AD	DEM-AD	10844.3	3721.37	2.91406	0.0039032	MCI-AD	0.0481268
391	VVFTPSICK	LTBP1	DEM-AD_MCI-AD	DEM-AD	12099.9	4152.92	2.9136	0.00390879	MCI-AD	0.0481779
392	EGPVLILGR	PAM	DEM-AD_CU	DEM-AD	-306435	105671	-2.89989	0.00394748	CU	0.0484293
393	EAFSLFDKDGDGTITTK	CALM1;CALM2;CALM3	DEM-AD_MCI-other	DEM-AD	8284.22	2854.2	2.90247	0.0039618	MCI-other	0.048578
394	KLPDLEK	BPNT2	DEM-AD_DEM-other	DEM-AD	39873.7	13622.9	2.92697	0.00396741	DEM-other	0.0486378
395	FVEGLPINDFSR	MDH1	DEM-AD_DEM-other	DEM-AD	124243	42532.8	2.92111	0.00403861	DEM-other	0.0492981
396	AFLFQDTPR	NELL2	DEM-AD_MCI-AD	DEM-AD	-432231	148998	-2.90091	0.00406484	MCI-AD	0.0495206
397	FSCKPGFTIVGPNSVQCYHFGLSPDLPICK	CFH	DEM-AD_CU	DEM-AD	53438.9	18497.3	2.88901	0.00408359	CU	0.049699
398	GNQGFNNNWLR	CRTAC1	DEM-AD_MCI-AD	DEM-AD	-40043.4	13813.9	-2.89876	0.00409187	MCI-AD	0.0497675
399	VPSLVSVVINPELQTPATK	RELN	DEM-AD_MCI-AD	DEM-AD	-21783.8	7516.21	-2.89824	0.00409842	MCI-AD	0.0498228

## Sheet: Supplementary Table 2
Supplementary table 2: Glycolytic protein abundances in CSF. Scores represent normalized mass spectrometry protein abundances of glycolytic proteins quantified by DIA-NN software.
Column1	Record_ID	CSF.ATN.Status.Binary	ATN_diagnosis	ALDOA_P04075	ENO1_P06733	ENO2_P09104	LDHA_P00338	PGK1_P00558	PKM_P14618	TPI1_P60174
1	1187	A+ T+ N+	NPH	0.685046	0.550411	0.355562	0.578072	0.739053	0.549755	0.524227
2	1189	A+ T+ N+	MCI-AD	0.425927	0.463383	0.684637	0.473478	0.544407	0.490243	0.779892
3	1198	A- T- N-	NPH	0.181368	0.0962233	0.0863197	0.157266	0.255097	0.192548	0.275573
4	1199	NA	CU	0.474638	0.281117	0.609224	0.537355	0.489098	0.551423	0.845624
5	1201	A+ T+ N-	MCI-AD	0.365213	0.446305	0.430041	0.31808	0.371743	0.397305	0.515212
6	1202	A- T- N-	MCI-other	0.228994	0.448276	0.152696	0.185842	0.401702	0.235714	0.353324
7	1204	A+ T- N-	DEM-AD	0.178038	0.296223	0.0972266	0.14774	0.208296	0.193982	0.235758
8	1205	A+ T+ N-	DEM-AD	0.407109	0.396388	0.430975	0.388681	0.488566	0.460653	0.647302
9	1208	A- T- N-	MCI-other	0.300937	0.336617	0.308196	0.338065	0.37387	0.36508	0.413672
10	1210	A- T- N-	NPH	0.437466	0.451888	0.313493	0.299963	0.472079	0.325583	0.582071
11	1211	A+ T+ N+	MCI-AD	0.507473	0.419048	0.633842	0.333209	0.454352	0.455583	0.586077
12	1213	A- T- N-	NPH	0.357392	0.191133	0.319726	0.288569	0.349583	0.352404	0.499562
13	1217	A+ T- N-	MCI-AD	0.367382	0.306076	0.511063	0.378595	0.438043	0.457951	0.742707
14	1218	A+ T+ N+	MCI-AD	0.524975	0.511658	0.676846	0.607023	0.613189	0.658438	0.742582
15	1219	A+ T+ N+	NPH	0.434059	0.431856	0.553443	0.400448	0.522957	0.477666	0.617629
16	1224	NA	NPH	0.394022	0.413136	0.435026	0.355435	0.460734	0.444141	0.466383
17	1227	A+ T+ N+	MCI-AD	0.592891	0.393103	0.469305	0.477213	0.479702	0.559662	0.710279
18	1228	A- T- N-	MCI-other	0.485944	0.237438	0.436896	0.440418	0.538912	0.425259	0.603105
19	1229	A- T- N+	MCI-other	0.370789	0.354023	0.522904	0.321068	0.47722	0.406312	0.53562
20	1230	A+ T- N-	MCI-AD	0.424843	0.316913	0.636959	0.380276	0.519057	0.427928	0.760736
21	1231	A+ T+ N+	DEM-AD	0.368543	0.442693	0.69679	0.297721	0.435384	0.38753	0.57869
22	1232	A+ T- N+	MCI-AD	0.429257	0.36289	0.749143	0.359544	0.483425	0.458451	0.759359
23	1233	A+ T+ N+	DEM-AD	0.340122	0.571757	0.419757	0.293425	0.322461	0.328719	0.478402
24	1234	A- T+ N+	CU	0.392395	0.381281	0.0944219	0.333022	0.393902	0.385095	0.368599
25	1237	A+ T+ N+	MCI-AD	0.447456	0.593432	0.551262	0.408853	0.395852	0.438636	0.617754
26	1240	A+ T+ N+	MCI-AD	0.536436	0.342857	0.679339	0.403623	0.398688	0.507055	0.752473
27	1243	A- T- N-	CU	0.331991	0.464696	0.313805	0.367762	0.393015	0.393802	0.631526
28	1244	A- T- N-	MCI-other	0.30992	0.626601	0.258648	0.366829	0.337529	0.339127	0.470389
29	1247	A+ T+ N+	MCI-AD	0.938434	0.489655	0.622624	0.957041	0.690126	0.937052	0.744961
30	1249	A+ T+ N+	DEM-AD	0.317664	0.431527	0.232783	0.281845	0.382556	0.366915	0.366596
31	1250	A- T- N-	MCI-other	0.206459	0.306732	0.199439	0.238887	0.349052	0.261968	0.291098
32	1256	A- T+ N+	MCI-other	0.361651	0.175698	0.374572	0.197236	0.257047	0.330687	0.0981595
33	1257	A- T- N-	NPH	0.237745	0.226273	0.0903708	0.220396	0.260238	0.207426	0.327407
34	1261	A- T- N-	DEM-other	0.350267	0.289327	0.319414	0.410908	0.356852	0.398906	0.404908
35	1264	A- T- N-	CU	0.227213	0.492611	0.154877	0.228427	0.396029	0.28632	0.420183
36	1267	A+ T+ N+	DEM-AD	0.328196	0.634483	0.604238	0.325738	0.717781	0.429062	0.640666
37	1269	A+ T+ N+	DEM-AD	0.518005	0.396388	0.36086	0.419313	0.580039	0.551156	0.545887
38	1270	A- T- N-	CU	0.389143	0.351396	0.367716	0.310982	0.416947	0.302298	0.490172
39	1271	NA	NPH	0.372725	1	0.26862	0.418192	0.931395	0.366281	0.566546
40	1274	A- T+ N-	CU	0.37683	0.36092	0.689623	0.342361	0.397625	0.447276	0.78465
41	1275	A+ T- N-	MCI-AD	0.172307	0.400657	0.41072	0.189204	0.267328	0.180872	0.252911
42	1276	A+ T- N-	NPH	0.302563	0.485714	0.385478	0.372245	0.601312	0.385496	0.544009
43	1277	A+ T+ N+	DEM-AD	0.695423	0.427258	0.38766	0.777923	0.508066	0.859526	0.597721
44	1281	A- T+ N-	CU	0.356617	0.304433	0.542848	0.355062	0.39142	0.421223	0.580819
45	1284	A- T- N-	MCI-other	0.267405	0.301478	0.300093	0.275308	0.362347	0.336892	0.484663
46	1287	NA	NPH	0.464648	0.345813	0.321284	0.23291	0.433079	0.405211	0.314135
47	1289	A- T- N-	CU	0.402385	0.365517	0.422562	0.276242	0.383797	0.412983	0.755853
48	1292	A- T- N-	NPH	0.274452	0.2867	0.386413	0.262981	0.417834	0.314975	0.349443
49	1293	A+ T+ N+	MCI-AD	0.692016	0.353695	1	0.690699	0.485729	0.621843	0.876549
50	1297	A+ T- N-	MCI-AD	0.328119	0.310673	0.337488	0.272693	0.414288	0.354005	0.441092
51	1299	A- T- N+	MCI-other	0.446991	0.322167	0.248676	0.341614	0.413047	0.492011	0.63065
52	1300	A- T- N-	CU	0.376287	0.289327	0.365223	0.319201	0.410743	0.446075	0.530237
53	1301	A+ T+ N+	NPH	0.386045	0.313629	0.295108	0.232723	0.396915	0.467525	0.548892
54	1303	A- T+ N+	MCI-other	0.458298	0.263054	0.362107	0.387747	0.44407	0.468659	0.516965
55	1304	A+ T+ N+	MCI-AD	0.429954	0.456486	0.280461	0.32966	0.447261	0.448344	0.439339
56	1305	A- T- N-	MCI-other	0.393712	0.350411	0.618884	0.291558	0.379188	0.436768	0.736196
57	1306	A+ T+ N+	MCI-AD	0.527995	0.483744	0.693986	0.455921	0.631626	0.557427	0.7382
58	1307	A- T- N-	NPH	0.254705	0.224302	0.116859	0.242622	0.276192	0.284785	0.300613
59	1313	A- T- N-	CU	0.339735	0.528736	0.299159	0.327979	0.471016	0.344898	0.449355
60	1314	A+ T+ N+	MCI-AD	0.51212	0.481773	0.639452	0.417818	0.606453	0.520499	0.837862
61	1315	A- T- N-	MCI-other	0.332068	0.289655	0.334372	0.406985	0.460379	0.399239	0.453863
62	1317	A+ T+ N+	MCI-AD	0.526911	0.451232	0.516672	0.521666	0.581812	0.548821	0.671091
63	1318	A- T- N-	CU	0.441183	0.477504	0.506077	0.419686	0.423152	0.451246	0.65231
64	1319	A+ T+ N+	NPH	0.44614	0.454516	0.371455	0.566492	0.572239	0.502052	0.430074
65	1320	A- T- N-	NPH	0.229846	0.287028	0.11904	0.2387	0.343733	0.265337	0.297984
66	1322	NA	MCI-AD	1	0.842693	0.917108	1	1	1	0.984976
67	1324	A- T- N-	MCI-other	0.248277	0.241708	0.224369	0.232536	0.351356	0.275645	0.265932
68	1329	A- T- N-	MCI-other	0.312398	0.205255	0.490184	0.34012	0.409679	0.38643	0.425692
69	1331	A- T- N-	CU	0.396577	0.403284	0.532876	0.341427	0.357561	0.401041	0.629273
70	1332	A- T- N-	MCI-other	0.311004	0.221346	0.312558	0.302951	0.47137	0.342996	0.48629
71	1333	A- T- N-	NPH	0.238829	0.289327	0.138672	0.190325	0.261478	0.250125	0.272192
72	1334	A- T- N+	CU	0.426702	0.375698	0.574011	0.367576	0.444779	0.45615	0.720421
73	1335	A+ T- N+	MCI-AD	0.490204	0.391461	0.349018	0.34591	0.315724	0.444174	0.590585
74	1338	A- T- N-	CU	0.339038	0.224959	0.309131	0.298655	0.523666	0.327017	0.479404
75	1339	A+ T- N+	MCI-AD	0.432355	0.363547	0.370209	0.414083	0.549193	0.457984	0.424315
76	1340	A+ T+ N+	MCI-AD	0.696585	0.583908	0.889685	0.570228	0.625776	0.665677	0.762489
77	1344	A+ T+ N-	DEM-AD	0.348099	0.450246	0.277657	0.292865	0.474739	0.351936	0.398397
78	1345	A+ T+ N+	MCI-AD	0.510648	0.413793	0.364288	0.383452	0.49743	0.487841	0.682734
79	1347	A- T- N-	CU	0.449005	0.309688	0.369586	0.353194	0.397625	0.453748	0.581946
80	1351	A- T- N-	NPH	0.272748	0.260427	0.178872	0.316959	0.359865	0.368649	0.328534
81	1352	A- T- N-	NPH	0.100441	0.128736	0.0292926	0.0242809	0.0476866	0.0752577	0.136597
82	1354	A- T- N-	MCI-other	0.426082	0.424959	0.414148	0.423235	0.476689	0.449178	0.595468
83	1356	A+ T- N+	DEM-AD	0.253388	0.318883	0.208788	0.262047	0.408615	0.290389	0.311131
84	1357	A- T- N-	MCI-other	0.335321	0.443021	0.471486	0.303698	0.391775	0.367215	0.665081
85	1359	A+ T- N-	DEM-AD	0.249361	0.246305	0.203802	0.302951	0.368729	0.323648	0.337423
86	1362	A+ T+ N+	MCI-AD	0.265314	0.645977	0.702711	0.611879	0.576848	0.490443	0.722048
87	1366	A- T- N-	MCI-other	0.33385	0.387849	0.31661	0.314718	0.444957	0.359309	0.406536
88	1367	A+ T+ N+	DEM-AD	0.553551	0.62266	0.596447	0.521292	0.535543	0.579044	0.662076
89	1369	A+ T+ N+	DEM-AD	0.723767	0.56289	0.695232	0.702279	0.56568	0.822831	0.761863
90	1370	A- T- N-	DEM-other	0.203129	0.263054	0.0987847	0.253269	0.345506	0.251193	0.28008
91	1371	A- T- N-	CU	0.370092	0.387521	0.567778	0.377848	0.478639	0.434099	0.667084
92	1379	A+ T- N-	MCI-AD	0.425308	0.376355	0.401371	0.452746	0.511257	0.46152	0.666708
93	1381	A+ T+ N+	DEM-AD	0.295594	0.321182	0.308819	0.139522	0.262365	0.237482	0.389258
94	1382	A- T- N-	DEM-other	0.195694	0.139573	0.234964	0.183041	0.21911	0.254629	0.283085
95	1383	A- T- N-	NPH	0.348409	0.236125	0.174821	0.347591	0.516221	0.389332	0.34456
96	1385	A- T- N-	DEM-other	0.315419	0.330706	0.24182	0.269705	0.446552	0.330787	0.325779
97	1386	A+ T+ N+	MCI-AD	0.554325	0.465353	0.420069	0.519798	0.650239	0.518898	0.543383
98	1388	A+ T+ N+	MCI-AD	0.72338	0.522824	0.687442	0.621965	0.686226	0.741035	0.771754
99	1390	A+ T- N-	DEM-AD	0.293038	0.426273	0.302275	0.290624	0.41872	0.284618	0.504695
100	1391	A+ T- N-	MCI-AD	0.236428	0.275862	0.0959801	0.202839	0.303138	0.225907	0.403155
101	1394	A+ T+ N+	MCI-AD	0.478665	0.324795	0.400748	0.508592	0.449211	0.498249	0.494428
102	1395	A+ T+ N+	DEM-AD	0.519244	0.464368	0.448738	0.504669	0.501684	0.580512	0.727056
103	1397	A- T- N+	CU	0.43584	0.372085	0.38579	0.490661	0.420138	0.450245	0.614248
104	1398	A- T- N-	NPH	0.205529	0.148768	0.497351	0.247479	0.271583	0.24402	0.216852
105	1399	A- T- N-	DEM-other	0.290715	0.288342	0.243066	0.280725	0.409325	0.357541	0.374484
106	1400	A+ T+ N+	MCI-AD	0.502439	0.450246	0.620754	0.549869	0.536784	0.511392	0.659071
107	1401	A+ T+ N+	DEM-AD	0.482072	0.459113	0.505453	0.53941	0.601135	0.577876	0.632653
108	1402	A+ T+ N+	DEM-AD	0.433052	0.470936	0.56622	0.394658	0.419784	0.409881	0.681482
109	1403	A+ T+ N+	MCI-AD	0.210563	0.260099	0.180118	0.200784	0.299415	0.234213	0.308001
110	1404	A+ T+ N+	MCI-AD	0.711221	0.831527	0.700841	0.542025	0.798795	0.589352	1
111	1405	A- T- N-	NPH	0.331449	0.372414	0.312558	0.333956	0.427938	0.362044	0.473269
112	1406	A+ T+ N-	DEM-AD	0.46914	0.464368	0.469617	0.37486	0.466761	0.495513	0.67998
113	1408	A- T+ N-	MCI-other	0.551692	0.455501	0.517607	0.588158	0.502748	0.589052	0.663954
114	1409	A+ T- N-	NPH	0.519012	0.623317	0.276722	0.482817	0.745967	0.469193	0.680105
115	1411	A+ T+ N+	MCI-AD	0.47549	0.555008	0.429729	0.37486	0.439816	0.446743	0.412295
116	1412	A+ T- N-	DEM-AD	0.218152	0.211494	0.0688688	0.179492	0.200142	0.192147	0.173407
117	1415	A+ T+ N+	DEM-AD	0.573995	0.40821	0.404176	0.480575	0.676121	0.559029	0.579817
118	1420	A+ T+ N+	MCI-AD	0.494076	0.530378	0.594578	0.566119	0.609821	0.55179	0.649681
119	1423	A- T- N-	MCI-other	0.387362	0.385878	0.372702	0.401382	0.447793	0.459352	0.528108
120	1425	A- T- N-	CU	0.465577	0.350082	0.51449	0.4096	0.417656	0.421456	0.626017
121	1428	A+ T+ N+	NPH	0.459382	0.561905	0.474291	0.319948	0.651658	0.462655	0.546513
122	1429	A- T- N-	NPH	0.145357	0.0584565	0.0124649	0.162122	0.218401	0.11799	0.21535
123	1430	A+ T+ N+	MCI-AD	0.506854	0.502135	0.64101	0.515316	0.628257	0.572806	0.699387
124	1435	A+ T+ N+	MCI-AD	0.5551	0.314614	0.566532	0.422488	0.570466	0.57344	0.688744
125	1437	A- T- N-	CU	0.273136	0.420033	0.562792	0.238887	0.260415	0.313073	0.582822
126	1441	A+ T+ N+	DEM-AD	0.344072	0.715599	0.385478	0.352634	0.500443	0.364246	0.587079
127	1442	A+ T+ N+	MCI-AD	0.308139	0.449589	0.350888	0.373179	0.362702	0.380859	0.406911
128	1444	A- T- N-	MCI-other	0.16828	0.350739	0.160486	0.163242	0.326538	0.210628	0.351822
129	1445	A+ T+ N+	MCI-AD	0.5805	0.488342	0.535058	0.57303	0.53838	0.635721	0.841868
130	1446	A- T- N+	NPH	0.465732	0.34844	0.47024	0.660067	0.613544	0.569837	0.568424
131	1447	A- T+ N+	MCI-other	0.417331	0.487028	0.38392	0.323683	0.436447	0.49965	0.684112
132	1449	A- T- N-	MCI-other	0.282738	0.347783	0.344656	0.215353	0.226024	0.322848	0.570928
133	1450	A- T- N-	CU	0.315651	0.400657	0.458398	0.298842	0.410388	0.306535	0.256792
134	1452	A- T- N-	MCI-other	0.42856	0.411166	0.769399	0.357116	0.495834	0.574674	0.739201
135	1453	A+ T- N-	MCI-AD	0.220553	0.200328	0.553443	0.206201	0.157419	0.23071	0.437836
136	1454	A- T- N-	CU	0.409665	0.278161	0.307261	0.35861	0.498848	0.460687	0.358833
137	1455	A+ T+ N+	DEM-AD	0.367769	0.421346	0.177625	0.410721	0.529516	0.445175	0.406035
138	1458	A+ T+ N+	MCI-AD	0.509332	0.409195	0.604238	0.473478	0.73214	0.580679	0.602855
139	1459	A- T- N-	MCI-other	0.32053	0.379639	0.224681	0.309675	0.429711	0.319545	0.397271
140	1460	A+ T+ N+	MCI-AD	0.286533	0.470279	0.314428	0.239821	0.381315	0.318044	0.556905
141	1465	A- T- N-	CU	0.362503	0.37931	0.553443	0.302951	0.29126	0.32585	0.469012
142	1467	A- T- N-	MCI-other	0.307829	0.207553	0.398255	0.253829	0.501684	0.399039	0.527733
143	1468	A+ T+ N+	DEM-AD	0.429799	0.515928	0.252103	0.409414	0.515689	0.505854	0.499937
144	1471	A+ T+ N+	MCI-AD	0.501588	0.435468	0.533811	0.442473	0.560893	0.539047	0.666959
145	1472	A- T- N-	NPH	0.343607	0.227258	0.0782175	0.27288	0.347988	0.327318	0.277451
146	1474	A- T+ N+	CU	0.419113	0.309688	0.324089	0.31808	0.367133	0.416286	0.398022
147	1477	A- T- N-	MCI-other	0.241772	0.331034	0.553443	0.286888	0.310761	0.220269	0.323401
148	1478	A- T- N-	CU	0.509564	0.432184	0.509505	0.468622	0.487502	0.475198	0.685865
149	1480	A+ T+ N+	DEM-AD	0.655076	0.47225	0.52789	0.71554	0.644035	0.756513	0.727557
150	1482	A- T- N-	MCI-other	0.61682	0.971757	0.3244	0.582555	0.711576	0.518631	0.83085
151	1484	A- T- N-	NPH	0.418725	0.3711	0.372079	0.379716	0.437511	0.367715	0.643295
152	1485	A- T- N-	MCI-other	0.339038	0.326765	0.238392	0.288196	0.280801	0.289489	0.473019
153	1486	A+ T+ N+	DEM-AD	0.378223	0.343514	0.100654	0.373926	0.357738	0.356707	0.348692
154	1487	A- T- N-	NPH	0.316503	0.219704	0.308196	0.211057	0.347456	0.297695	0.223113
155	1489	A- T+ N+	CU	0.618447	0.261412	0.501402	0.469742	0.381493	0.615939	0.573056
156	1490	A+ T+ N+	DEM-AD	0.499032	0.305419	0.621066	0.453866	0.472789	0.57761	0.500313
157	1492	A+ T+ N+	MCI-AD	0.462557	0.472578	0.689311	0.503362	0.603971	0.533676	0.594967
158	1493	A- T- N-	NPH	0.0991249	0.160591	0	0.111879	0.260947	0.140508	0.259422
159	1494	A- T- N+	MCI-other	0.108495	0.0926108	0.00872546	0.0648114	0.124269	0.106415	0.104044
160	1495	A+ T+ N+	DEM-AD	0.29389	0.50312	0.477096	0.386627	0.497607	0.437902	0.543884
161	1496	A+ T+ N+	DEM-AD	0.435375	0.432184	0.348395	0.420807	0.532884	0.461287	0.492926
162	1497	A+ T+ N+	DEM-AD	0.38225	0.325452	0.364288	0.41539	0.396738	0.445308	0.643295
163	1499	A+ T+ N+	DEM-AD	0.633625	0.455501	0.556871	0.586104	0.66903	0.654969	0.66458
164	1500	A+ T+ N+	MCI-AD	0.49121	0.562233	0.593331	0.412402	0.407375	0.486506	0.616752
165	1501	A+ T+ N+	MCI-AD	0.471618	0.413465	0.594266	0.485618	0.557703	0.568436	0.674596
166	1502	A- T- N-	MCI-other	0.345776	0.417734	0.290433	0.261113	0.341252	0.317043	0.5077
167	1503	A+ T+ N+	DEM-AD	0.475257	0.474548	0.349642	0.445275	0.567098	0.467325	0.611494
168	1504	A+ T+ N+	DEM-AD	0.58445	0.52775	0.643191	0.514008	0.579862	0.596357	0.759109
169	1505	A- T- N-	MCI-other	0.203206	0.261741	0.292303	0.142323	0.255983	0.259199	0.305997
170	1507	A- T+ N+	MCI-other	0.473399	0.461741	0.389841	0.460403	0.508775	0.458552	0.605609
171	1509	A- T- N+	CU	0.353675	0.466338	0.283577	0.320882	0.379188	0.36548	0.498185
172	1511	A- T- N+	MCI-other	0.365601	0.376683	0.313493	0.386627	0.432016	0.410548	0.628396
173	1513	A+ T- N+	NPH	0.489119	0.636782	0.267061	0.449384	0.775749	0.362611	0.56279
174	1514	A+ T+ N+	MCI-AD	0.513281	0.730706	0.597694	0.455734	0.529339	0.543383	0.606235
175	1517	A- T- N-	MCI-other	0.371176	0.403612	0.494547	0.313597	0.447084	0.410548	0.734569
176	1518	A+ T+ N+	MCI-AD	0.580113	0.45977	0.803054	0.277549	0.480943	0.562765	0.773382
177	1520	A+ T+ N+	DEM-AD	0.680787	0.474877	0.620754	0.51158	0.678603	0.625613	0.756354
178	1521	A+ T- N+	MCI-AD	0.388678	0.254516	0.412278	0.243743	0.332742	0.422958	0.524477
179	1522	A+ T+ N+	MCI-AD	0.45218	0.183908	0.334995	0.47796	0.407906	0.412316	0.435207
180	1525	A+ T+ N+	MCI-AD	0.396655	0.455501	0.432222	0.480762	0.394434	0.436802	0.544635
181	1528	A+ T+ N+	MCI-AD	0.337877	0.207882	0.252103	0.355809	0.353838	0.395803	0.315012
182	1529	A+ T- N-	MCI-AD	0.280183	0.359278	0.363976	0.273627	0.444602	0.293392	0.446225
183	1531	A- T- N-	MCI-other	0.112212	0.243678	0.363976	0.387561	0.35827	0.108617	0.259547
184	1532	A+ T+ N+	MCI-AD	0.489739	0.54023	0.4933	0.461337	0.580925	0.563232	0.611994
185	1533	A- T- N-	CU	0.369628	0.348112	0.471175	0.344229	0.232406	0.365013	0.629398
186	1537	A+ T+ N+	MCI-AD	0.333617	0.43711	0.178249	0.31864	0.404006	0.285419	0.387379
187	1538	A+ T+ N+	MCI-AD	0.524743	0.545813	0.63727	0.372992	0.49672	0.492211	0.70164
188	1539	A- T- N-	NPH	0.157825	0.268637	0.0701153	0.105715	0.232937	0.15225	0.247277
189	1540	A+ T+ N+	MCI-AD	0.432278	0.397701	0.572452	0.253082	0.438397	0.423224	0.521973
190	1541	A+ T+ N+	MCI-AD	0.735693	0.500821	0.603926	0.508592	0.703421	0.707576	0.770752
191	1542	A- T- N-	MCI-other	0.270812	0.374384	0.334684	0.133545	0.42262	0.318244	0.50457
192	1545	A- T- N-	MCI-other	0.345853	0.268966	0.237457	0.400635	0.280447	0.342696	0.489796
193	1546	A- T- N+	DEM-other	0.566483	0.419376	0.525709	0.632238	0.635703	0.607799	0.918618
194	1547	A- T- N-	DEM-other	0.24425	0.303777	0.363976	0.209376	0.486616	0.340361	0.314761
195	1548	A+ T+ N+	DEM-AD	0.375823	0.521182	0.195388	0.484124	0.559298	0.418621	0.448479
196	1549	A+ T+ N+	MCI-AD	0.564005	0.642693	0.571518	0.65876	0.721681	0.645528	0.619381
197	1552	A- T- N-	CU	0.401146	0.352053	0.275787	0.412215	0.435916	0.50442	0.50144
198	1553	A- T- N-	CU	0.284752	0.391133	0.435961	0.132051	0.515689	0.261234	0.262927
199	1554	A- T- N-	MCI-other	0.211647	0.241379	0.0564039	0.103474	0.250133	0.23478	0.340553
200	1559	A- T- N-	CU	0.506931	0.374713	0.496105	0.221517	0.447438	0.492144	0.551772
201	1560	A- T- N-	NPH	0.30419	0.623317	0.435961	0.193313	0.48502	0.30043	0.393765
202	1563	A- T- N-	MCI-other	0.456129	0.363547	0.483017	0.336758	0.400638	0.490376	0.608238
203	1566	A+ T+ N+	MCI-AD	0.513436	0.450903	0.314117	0.317333	0.453111	0.511225	0.519094
204	1567	A+ T+ N+	DEM-AD	0.591884	0.416092	0.399813	0.699664	0.595994	0.697902	0.578941
205	1568	A- T- N-	MCI-other	0.498335	0.576355	0.664693	0.432947	0.657862	0.495213	0.631902
206	1569	A+ T- N-	MCI-AD	0.388136	0.369458	0.6488	0.34647	0.427938	0.423391	0.487292
207	1570	A+ T+ N+	MCI-AD	0.510338	0.725123	0.433157	0.488046	0.593866	0.485005	0.574183
208	1571	A- T- N-	MCI-other	0.365136	0.446962	0.243378	0.301457	0.312888	0.422591	0.487918
209	1572	A- T- N-	CU	0.38225	0.368801	0.489872	0.266343	0.623826	0.422424	0.763115
210	1573	A- T- N-	CU	0.456362	0.488342	0.714864	0.415577	0.600248	0.567568	0.768624
211	1574	A- T- N-	NPH	0.328119	0.179967	0.0180742	0.422861	0.263606	0.410715	0.431326
212	1575	A- T+ N+	DEM-other	0.478123	0.492611	0.581801	0.354315	0.566921	0.551256	0.701515
213	1576	A+ T+ N+	MCI-AD	0.390149	0.594089	0.371767	0.421741	0.506116	0.491877	0.73244
214	1580	A- T- N-	NPH	0.146364	0.213136	0.435961	0.475159	0.189505	0.143243	0.209591
215	1581	A- T- N-	NPH	0.218849	0.377011	0.435961	0.475159	0.330792	0.24342	0.333417
216	1582	A- T- N-	MCI-other	0.24394	0.276847	0.119663	0.475159	0.525084	0.331621	0.33855
217	1583	A- T- N-	MCI-other	0.478278	0.254516	0.437831	0.283713	0.380606	0.494979	0.56279
218	1585	A- T- N-	NPH	0.221172	0.183251	0.210346	0.124953	0.348342	0.226841	0.29548
219	1586	A- T+ N+	DEM-other	0.481763	0.286371	0.35899	0.471984	0.544584	0.57851	0.637786
220	1588	A- T- N-	CU	0.320607	0.385222	0.348707	0.473291	0.332033	0.288121	0.585827
221	1593	A- T- N+	NPH	0.406644	0.278818	0.305703	0.368323	0.373161	0.40054	0.45261
222	1595	A- T- N-	MCI-other	0.385426	0.33399	0.384855	0.255697	0.392484	0.414951	0.602729
223	1597	A+ T+ N+	MCI-AD	0.598544	0.43908	0.594889	0.326672	0.466584	0.527137	0.719795
224	1598	A+ T- N-	DEM-AD	0.501433	0.25353	0.336553	0.348151	0.38752	0.437869	0.604107
225	1601	A- T- N-	NPH	0.714861	0.934647	0.889062	0.242249	0.918809	0.765654	0.510079
226	1603	A- T- N-	NPH	0.272748	0.22069	0.148644	0.183227	0.342315	0.376956	0.462001
227	1604	A- T- N-	DEM-other	0.302718	0.460427	0.280773	0.303885	0.290197	0.42626	0.40328
228	1606	A- T- N-	NPH	0.182142	0.33202	0.440012	0.14718	0.255983	0.186343	0.378114
229	1607	A- T- N-	MCI-other	0.229459	0.460427	0.149579	0.473291	0.249424	0.27331	0.440591
230	1608	A- T- N-	CU	0.235654	0.279146	0.477719	0.254389	0.339302	0.366081	0.688118
231	1609	A- T- N-	MCI-other	0.259816	0.254516	0.440012	0.473291	0.605921	0.282383	0.376487
232	1610	A- T- N-	MCI-other	0.457601	0.308374	0.373637	0.395405	0.416238	0.495346	0.583323
233	1614	A+ T+ N+	DEM-AD	0.536668	0.355665	0.84263	0.581621	0.421025	0.616272	0.915488
234	1616	A+ T+ N+	DEM-AD	0.419964	0.460427	0.212839	0.744117	0.605921	0.467492	0.466383
235	1618	A- T- N-	DEM-other	0.39286	0.229885	0.440012	0.417071	0.386456	0.298762	0.34143
236	1619	A- T- N+	DEM-other	0.314025	0.347783	0.440012	0.316773	0.436625	0.334757	0.204958
237	1620	A- T+ N+	MCI-other	0.451948	0.430542	0.257089	0.467314	0.448679	0.456283	0.520846
238	1621	A- T- N-	CU	0.528769	0.392118	0.515425	0.37486	0.485375	0.572839	0.702767
239	1622	NA	CU	0.378688	0.377668	0.462761	0.324244	0.488743	0.412783	0.548016
240	1623	A+ T+ N+	DEM-AD	0.43855	0.439409	0.234029	0.327045	0.436979	0.37432	0.454489
241	1624	A+ T+ N+	MCI-AD	0.429722	0.478489	0.724836	0.526149	0.538912	0.465257	0.618881
242	1625	A- T+ N+	DEM-other	0.270193	0.456158	0.244936	0.302764	0.413225	0.259165	0.340679
243	1629	A+ T+ N+	DEM-AD	0.723689	0.477833	0.486133	0.711991	0.71849	0.697301	0.549518
244	1630	A+ T+ N+	MCI-AD	0.639898	0.572414	0.737301	0.48786	0.561957	0.581279	0.779642
245	1631	A+ T- N-	MCI-AD	0.282506	0.522824	0.273294	0.245424	0.425102	0.265037	0.495305
246	1632	A+ T+ N+	MCI-AD	0.525285	0.456814	0.72359	0.468808	0.604503	0.575541	0.869663
247	1633	A- T- N-	MCI-other	0.444823	0.399672	0.301028	0.308554	0.424038	0.41245	0.635157
248	1634	A- T- N-	DEM-other	0.476032	0.402956	0.507323	0.316025	0.417302	0.454248	0.579567
249	1635	A- T- N-	DEM-other	0	0	0.33593	0	0	0	0
250	1637	A- T- N-	MCI-other	0.383877	0.476847	0.507323	0.280911	0.626839	0.423291	0.642169
251	1638	A- T+ N+	MCI-other	0.397429	0.514614	0.435961	0.29604	0.40702	0.419688	0.454238
252	1640	A+ T+ N+	MCI-AD	0.436382	0.280131	0.478654	0.535861	0.508598	0.480702	0.725178
253	1641	A- T- N-	MCI-other	0.394564	0.247619	0.444064	0.30706	0.357915	0.438136	0.637912
254	1642	A- T- N-	NPH	0.490591	0.219048	0.129324	0.39746	0.542457	0.409581	0.513084
255	1643	A- T- N-	MCI-other	0.399597	0.277176	0.306949	0.495517	0.515511	0.460253	0.495054
256	1645	A- T- N-	CU	0.39224	0.391133	0.609847	0.427531	0.587484	0.497615	0.714661
257	1646	A+ T+ N+	DEM-AD	0.472624	0.575041	0.461203	0.36384	0.46357	0.498882	0.644547
258	1647	A+ T+ N+	DEM-AD	0.344304	0.27225	0.249922	0.263355	0.407375	0.317443	0.444347
259	1648	A+ T+ N+	DEM-AD	0.709363	0.50509	0.387036	0.581621	0.75164	0.657404	0.548892
260	1650	A- T- N-	NPH	0.413847	0.441708	0.253973	0.3644	0.569757	0.41742	0.47377
261	1652	A- T- N-	DEM-other	0.372648	0.384893	0.610471	0.292305	0.350824	0.401441	0.675598
262	1653	A+ T+ N+	MCI-AD	0.530628	0.783251	0.777189	0.530258	0.723276	0.507889	0.877927
263	1654	A+ T+ N+	DEM-AD	0.617982	0.601642	0.755064	0.860478	0.721149	0.743403	0.697884
264	1655	A- T+ N+	DEM-other	0.415008	0.35665	0.342163	0.454613	0.707144	0.499283	0.503568
265	1658	A- T- N-	CU	0.252226	0.466667	0.260517	0.337878	0.325829	0.34343	0.229748
266	1659	A- T- N+	CU	0.257802	0.373727	0.231536	0.39802	0.436979	0.339293	0.351446
267	1660	A- T- N-	CU	0.340974	0.275862	0.356186	0.334516	0.325297	0.36498	0.594842
268	1661	A+ T+ N+	MCI-AD	0.49214	0.308703	0.224681	0.422861	0.491048	0.556894	0.273194
269	1662	A+ T+ N+	DEM-AD	0.31418	0.515599	0.411031	0.30706	0.506116	0.345532	0.481157
270	1664	A- T- N-	CU	0.430419	0.2867	0.453101	0.34591	0.325297	0.484972	0.546012
271	1669	A- T- N-	CU	0.466816	0.299836	0.458398	0.406238	0.477398	0.475798	0.663704
272	1671	A+ T+ N+	DEM-AD	0.360257	0.431527	0.325335	0.293052	0.478816	0.374454	0.450858
273	1672	A- T- N-	MCI-other	0.208317	0.299507	0.0760361	0.204333	0.334338	0.180171	0.278452
274	1674	A+ T+ N+	DEM-AD	0.507473	0.643678	0.730757	0.376541	0.514802	0.509157	0.741079
275	1676	A+ T+ N+	DEM-AD	0.429799	0.403941	0.238392	0.18136	0.429002	0.24292	0.476274
276	1678	A+ T+ N+	DEM-AD	0.873693	0.554023	0.664381	0.618043	0.796845	0.781232	0.718793
277	1679	A- T- N-	CU	0.378688	0.287028	0.48177	0.247292	0.465698	0.391767	0.64943
278	1680	A+ T+ N+	MCI-AD	0.364207	0.19803	0.279215	0.287635	0.363588	0.363178	0.439589
279	1681	A- T- N-	NPH	0.282893	0.214122	0.237146	0.316959	0.44992	0.296794	0.349568
280	1682	A+ T+ N+	MCI-AD	0.579571	0.335632	0.574945	0.505603	0.583407	0.540448	0.803055
281	1683	A- T- N-	CU	0.403005	0.287028	0.388595	0.388681	0.461088	0.467592	0.499687
282	1686	A+ T+ N+	MCI-AD	0.531248	0.29064	0.402618	0.411842	0.446907	0.475665	0.543258
283	1689	A- T+ N+	MCI-other	0.514443	0.368473	0.482393	0.332835	0.267506	0.342062	0.504946
284	1690	A- T- N-	NPH	0.347789	0.622003	0.324089	0.326672	0.301542	0.319011	0.432578
285	1691	A- T- N-	MCI-other	0.405251	0.357964	0.612964	0.414083	0.440347	0.367348	0.608364
286	1692	A- T- N-	CU	0.338186	0.595402	0.279215	0.366268	0.429534	0.253694	0.431201
287	1694	A+ T+ N+	DEM-AD	0.353133	0.306732	0.349953	0.330407	0.28346	0.377323	0.423438
288	1695	A+ T+ N-	DEM-AD	0.261752	0.348768	0.314428	0.218155	0.245347	0.249992	0.367222
289	1696	A+ T+ N+	NPH	0.505924	0.297865	0.269243	0.486552	0.538025	0.431731	0.420558
290	1697	A- T- N-	CU	0.24727	0.202956	0.128389	0.273627	0.278142	0.259666	0.292225
291	1698	A- T- N-	MCI-other	0.5551	0.337603	0.637582	0.486926	0.56373	0.526904	0.780393
292	1700	A+ T+ N+	MCI-AD	0.400681	0.518883	0.602992	0.276242	0.478816	0.475031	0.637661
293	1705	A- T- N-	CU	0.306126	0.434483	0.67186	0.462645	0.438043	0.579177	0.801302
294	1706	A- T+ N-	NPH	0.400759	0.534319	0.464319	0.333582	0.474029	0.437869	0.615876
295	1710	A- T+ N+	NPH	0.499264	0.421346	0.397943	0.535301	0.664953	0.528805	0.584575
296	1712	A+ T+ N+	MCI-AD	0.652056	0.531363	0.484575	0.510459	0.65538	0.622644	0.774008
297	1713	A+ T- N-	MCI-AD	0.254472	0.173071	0.132128	0.272693	0.360043	0.33479	0.357957
298	1714	A- T- N-	MCI-other	0.396809	0.229228	0.306949	0.377848	0.561425	0.398672	0.455615
299	1715	A- T- N-	NPH	0.194378	0.102463	0.0548457	0.130183	0.392484	0.197118	0.234381
300	1717	A- T- N-	MCI-other	0.40556	0.486043	0.374572	0.400635	0.571353	0.402175	0.475272
301	1720	A- T- N-	MCI-other	0.271509	0.327422	0.318479	0.242622	0.477398	0.325249	0.508952
302	1722	A+ T+ N+	DEM-AD	0.736932	0.481117	0.466189	0.728614	0.641376	0.73046	0.515713
303	1724	A+ T+ N+	DEM-AD	0.684117	0.612808	0.821751	0.585544	0.727353	0.641225	0.95693
304	1725	NA	NPH	0.422055	0.518227	0.680274	0.425103	0.656267	0.486306	0.620383
305	1726	A- T- N-	CU	0.316193	0.41445	0.249299	0.358797	0.495125	0.342196	0.372605
306	1727	A- T- N-	CU	0.272284	0.212479	0.171081	0.314344	0.356674	0.280415	0.320896
307	1731	A+ T+ N+	DEM-AD	0.421049	0.414122	0.402929	0.54053	0.618685	0.515062	0.535495
308	1733	A- T- N-	MCI-other	0.387284	0.370772	0.412278	0.43164	0.449388	0.395303	0.669212
309	1734	A+ T+ N-	MCI-AD	0.372261	0.305747	0.421627	0.344042	0.394256	0.380492	0.549142
310	1735	A+ T+ N+	DEM-AD	0.556493	0.686043	0.785915	0.576205	0.662826	0.563832	0.899211
311	1737	A+ T- N-	DEM-AD	0.496476	0.526108	0.328763	0.52204	0.644389	0.439203	0.470139
312	1741	A- T+ N-	DEM-other	0.383567	0.412151	0.257713	0.342921	0.463216	0.393835	0.377238
313	1743	A+ T+ N+	MCI-AD	0.138697	0.144828	0.114054	0.096003	0.194292	0.1304	0.19394
314	1746	A- T- N-	MCI-other	0.223341	0.163218	0.0451854	0.149608	0.195533	0.223104	0.192062
315	1747	A- T- N-	MCI-other	0.532951	0.378982	0.311624	0.507284	0.551498	0.584248	0.580819
316	1748	A- T- N-	CU	0.412065	0.389491	0.606419	0.396713	0.517816	0.489108	0.742081
317	1749	A+ T+ N+	MCI-AD	0.47789	0.513629	0.439701	0.470863	0.53058	0.469326	0.613372
318	1750	A+ T+ N+	DEM-AD	0.671184	0.585878	0.785603	0.604595	0.672753	0.674517	0.728309
319	1751	A+ T+ N+	MCI-AD	0.516379	0.451232	0.536304	0.477213	0.555221	0.501017	0.70164
320	1755	A+ T+ N+	DEM-AD	0.441106	0.472578	0.52976	0.359544	0.532707	0.481202	0.588581
321	1756	A- T- N-	DEM-other	0.337954	0.508703	0.468993	0.403997	0.472257	0.391834	0.593715
322	1757	A+ T+ N+	DEM-AD	0.513359	0.570443	0.638828	0.530631	0.636235	0.553091	0.625266
323	1760	A- T- N-	CU	0.121273	0.10936	0.156123	0.0872245	0.154405	0.145311	0.237636
324	1761	A- T- N-	DEM-other	0.451251	0.532348	0.308819	0.351513	0.509839	0.433466	0.516589
325	1762	A- T- N-	NPH	0.375978	0.386864	0.521658	0.339559	0.47917	0.396004	0.650933
326	1764	A- T- N+	CU	0.363355	0.500821	0.473979	0.286702	0.418366	0.360877	0.568549
327	1765	A+ T+ N+	MCI-AD	0.504763	0.716913	0.757868	0.621778	0.62808	0.49985	0.810317
328	1766	A- T- N-	MCI-other	0.329126	0.458456	0.514802	0.35749	0.323701	0.312239	0.495054
329	1767	A- T- N-	CU	0.443971	0.495238	0.635089	0.450318	0.544939	0.430764	0.609115
330	1770	A- T- N-	NPH	0.383025	0.447619	0.454659	0.340867	0.563907	0.363645	0.488544
331	1772	A+ T+ N+	DEM-AD	0.453574	0.484072	0.668121	0.447329	0.71849	0.466491	0.684112
332	1775	A+ T+ N+	DEM-AD	0.700999	0.499836	0.875662	0.662122	0.718844	0.611636	0.734443
333	1776	A- T- N-	MCI-other	0.318284	0.519212	0.363665	0.163616	0.346392	0.308737	0.445474
334	1779	A+ T+ N+	MCI-AD	0.691319	0.224959	0.319726	0.667165	0.605744	0.70464	0.683986
335	1781	A- T- N-	CU	0.368543	0.439737	0.543471	0.332835	0.399043	0.37889	0.603731
336	1782	A- T- N-	CU	0.514056	0.588834	0.457152	0.361225	0.598653	0.504086	0.876925
337	1785	A+ T+ N+	DEM-AD	0.352823	0.273892	0.12278	0.399888	0.404006	0.385329	0.309628
338	1786	A+ T+ N+	DEM-AD	0.381244	0.521511	0.499844	0.313224	0.455061	0.40004	0.551146
339	1788	A- T- N-	DEM-other	0.344769	0.294581	0.265192	0.346843	0.526857	0.398772	0.523476
340	1789	A- T- N-	MCI-other	0.379617	0.384893	0.494235	0.370751	0.435561	0.438136	0.572681
341	1790	A+ T+ N+	DEM-AD	0.794161	0.369787	0.62574	0.656892	0.681794	0.76949	0.928008
342	1791	A- T- N-	MCI-other	0.166421	0.134319	0.116859	0.149047	0.222656	0.196751	0.245524
343	1793	A- T- N-	CU	0.420971	0.333005	0.437519	0.393724	0.37972	0.46082	0.537123
344	1794	A- T- N-	CU	0.14528	0.343514	0.0959801	0.129249	0.10406	0.163826	0.165769
345	1796	A- T- N-	CU	0.449547	0.456158	0.548457	0.48319	0.534834	0.523101	0.655565
346	1797	A+ T+ N+	DEM-AD	0.550298	0.40197	0.381427	0.436683	0.512321	0.492711	0.569926
347	1807	A- T- N-	NPH	0.295206	0.181938	0.10751	0.224879	0.400815	0.332855	0.304996
348	1048	A- T- N-	DEM-other	0.154031	0.370115	0.181053	0.0877848	0.118419	0.128332	0.29548
349	1059	NA	MCI-AD	0.804925	0.587521	0.952633	0.571162	0.54813	0.70027	0.942406
350	1068	A- T- N-	MCI-other	0.449857	0.623974	0.300405	0.306126	0.38752	0.291557	0.585451
351	1069	A- T+ N+	CU	0.551615	0.43514	0.328451	0.545573	0.486084	0.559396	0.574183
352	1071	A+ T+ N-	NPH	0.308681	0.159278	0.221876	0.246731	0.366956	0.294993	0.418931
353	1088	A+ T+ N+	MCI-AD	0.396422	0.313957	0.330009	0.376728	0.417834	0.407412	0.453612
354	1100	A- T- N-	MCI-other	0.3735	0.424959	0.458087	0.285394	0.511434	0.38206	0.546137
355	1101	A- T- N-	CU	0.546891	0.276847	0.525086	0.336384	0.393902	0.515262	0.708151
356	1104	A+ T+ N+	MCI-AD	0.702315	0.397701	0.46058	0.661001	0.64953	0.655336	0.644673
357	1108	A- T+ N+	MCI-other	0.510958	0.464696	0.700218	0.508031	0.488743	0.498249	0.746087
358	1110	A- T- N-	DEM-other	0.319213	0.210837	0.203179	0.206948	0.402234	0.305868	0.429448
359	1111	A- T- N-	CU	0.497251	0.138259	0.398255	0.349272	0.406843	0.457184	0.650056
360	1117	A- T- N-	MCI-other	0.153644	0.409524	0.383297	0.135039	0.220883	0.160957	0.177413
361	1118	A+ T+ N+	MCI-AD	0.377991	0.285386	0.249922	0.476279	0.575962	0.419021	0.3383
362	1120	A- T- N-	MCI-other	0.391234	0.429228	0.413836	0.457415	0.516575	0.462588	0.556029
363	1121	A- T+ N-	MCI-other	0.310462	0.4578	0.27828	0.277176	0.326538	0.346032	0.365594
364	1123	A- T- N-	MCI-other	0.443042	0.309688	0.473045	0.514382	0.627726	0.484505	0.483536
365	1799	A+ T+ N+	DEM-AD	0.353133	0.519212	0.414148	0.315278	0.405779	0.328719	0.548516
366	1808	A- T- N-	NPH	0.353597	0.283087	0.289498	0.461711	0.66513	0.462621	0.388882
367	1810	A- T- N-	CU	0.420274	0.492611	0.655033	0.42641	0.568516	0.4787	0.856642
368	1811	A- T- N-	CU	0.304732	0.395731	0.32253	0.274561	0.46942	0.297962	0.422311
369	1817	A+ T- N-	DEM-AD	0.445752	0.634154	0.565908	0.423048	0.701649	0.533576	0.633154
370	1125	A+ T- N-	NPH	0.314334	0.375041	0.206918	0.244303	0.571353	0.246722	0.417554
371	1129	A+ T- N-	MCI-AD	0.285216	0.433826	0.33967	0.300149	0.426166	0.341495	0.434832
372	1130	A- T- N+	CU	0.515604	0.301149	0.384232	0.519051	0.601844	0.496781	0.730187
373	1132	A- T+ N+	MCI-other	0.581507	0.112644	0.144593	0.679118	0.483957	0.665744	0.322274
374	1135	A+ T+ N+	MCI-AD	0.615504	0.492282	0.529448	0.556967	0.64173	0.605131	0.787905
375	1136	A- T- N-	CU	0.231937	0.398686	0.250857	0.18136	0.371565	0.269974	0.431326
376	1147	A+ T+ N+	MCI-AD	0.561759	0.509688	0.373948	0.542025	0.614785	0.483938	0.653812
377	1154	A+ T+ N+	DEM-AD	0.542477	0.581938	0.561546	0.470489	0.603971	0.516696	0.674847
378	1160	A+ T+ N+	MCI-AD	0.5908	0.575041	0.711748	0.514382	0.70998	0.605798	0.788156
379	1162	NA	CU	0.232711	0.350411	0.260829	0.202465	0.24446	0.197818	0.407788
380	1163	A+ T+ N+	MCI-AD	0.395028	0.580296	0.5067	0.406985	0.46942	0.418121	0.54764
381	1165	A- T- N-	NPH	0.404708	0.397701	0.417576	0.355996	0.462507	0.423892	0.431201
382	1166	A+ T+ N+	MCI-AD	0.245179	0.248276	0.263322	0.229174	0.30296	0.316276	0.348817
383	1167	NA	MCI-AD	0.621854	0.602299	0.703334	0.550803	0.769899	0.620509	0.742582
384	1169	A- T+ N+	CU	0.615271	0.31757	0.570271	0.669593	0.612835	0.63085	0.895455
385	1173	A- T- N-	NPH	0.246263	0.366502	0.237769	0.393724	0.372452	0.284018	0.360962
386	1174	A+ T- N-	DEM-AD	0.496322	0.418719	0.446868	0.320134	0.54228	0.444107	0.447853
387	1177	A+ T+ N+	MCI-AD	0.593975	0.48046	0.790589	0.510273	0.560007	0.603963	0.718167
388	1183	NA	CU	0.32022	0.278489	0.582113	0.263355	0.313774	0.296227	0.696757
389	1184	A+ T- N-	MCI-AD	0.384651	0.609195	0.311	0.293052	0.520475	0.337225	0.453487
390	1820	A+ T+ N+	DEM-AD	0.493069	0.562233	0.591773	0.346843	0.415175	0.467025	0.697508
391	1823	A- T- N-	MCI-other	0.273213	0.287356	0.18417	0.237579	0.35827	0.270441	0.269813
392	1846	A+ T+ N+	DEM-AD	0.653915	0.438095	0.574634	0.622152	0.740294	0.641425	0.683861

## Sheet: Supplementary Table 3
Supplementary table 3: Differential protein abundance results. Linear model output from differential abundance analysis of glycolysis proteins.
Column1	Protein	contrast	term	estimate	std.error	statistic	p.value	versus	padj
1	ENO2	MCI-AD_MCI-other	MCI-AD	0.156875	0.0256904	6.10637	2.85526e-09	MCI-other	5.5613e-07
2	ALDOA	MCI-AD_MCI-other	MCI-AD	0.122647	0.0206043	5.95248	6.73278e-09	MCI-other	1.14457e-06
3	PKM	MCI-AD_MCI-other	MCI-AD	0.115323	0.0202827	5.68582	2.8613e-08	MCI-other	3.7026e-06
4	TPI1	MCI-AD_MCI-other	MCI-AD	0.12664	0.0231532	5.46967	8.90447e-08	MCI-other	7.87773e-06
5	ALDOA	DEM-AD_MCI-other	DEM-AD	0.11978	0.0221139	5.41651	1.17111e-07	MCI-other	9.76302e-06
6	PKM	DEM-AD_MCI-other	DEM-AD	0.115027	0.0217687	5.28405	2.29679e-07	MCI-other	1.58041e-05
7	LDHA	DEM-AD_MCI-other	DEM-AD	0.113221	0.0230553	4.91083	1.42748e-06	MCI-other	7.23757e-05
8	ENO2	MCI-AD_CU	MCI-AD	0.124777	0.0255335	4.88679	1.47172e-06	CU	7.37616e-05
9	ALDOA	MCI-AD_CU	MCI-AD	0.0997664	0.0205096	4.86437	1.63849e-06	CU	7.98071e-05
10	ENO1	DEM-AD_CU	DEM-AD	0.107769	0.0223697	4.81763	2.04679e-06	CU	9.50607e-05
11	TPI1	DEM-other_MCI-AD	DEM-other	-0.170272	0.035017	-4.86255	2.05033e-06	MCI-AD	9.50607e-05
12	LDHA	MCI-AD_MCI-other	MCI-AD	0.10373	0.0214813	4.82885	2.10224e-06	MCI-other	9.59285e-05
13	ENO1	DEM-AD_MCI-other	DEM-AD	0.10361	0.0230296	4.499	9.46373e-06	MCI-other	0.000294088
14	PGK1	DEM-AD_CU	DEM-AD	0.100226	0.022618	4.43126	1.20321e-05	CU	0.000365814
15	ENO1	MCI-AD_CU	MCI-AD	0.0920797	0.0208012	4.42665	1.22797e-05	CU	0.000366789
16	ALDOA	DEM-AD_CU	DEM-AD	0.0974081	0.0220561	4.41638	1.28501e-05	CU	0.000377663
17	PGK1	DEM-AD_MCI-other	DEM-AD	0.102409	0.0231282	4.42789	1.29429e-05	MCI-other	0.000379103
18	PKM	MCI-AD_CU	MCI-AD	0.0847756	0.0202376	4.18902	3.43097e-05	CU	0.000812746
19	PGK1	MCI-AD_CU	MCI-AD	0.0873636	0.0210321	4.15383	3.97878e-05	CU	0.00090779
20	PGK1	MCI-AD_MCI-other	MCI-AD	0.0897294	0.0215493	4.1639	3.99478e-05	MCI-other	0.000909047
21	ALDOA	DEM-other_MCI-AD	DEM-other	-0.133712	0.0325946	-4.10229	5.53868e-05	MCI-AD	0.00114607
22	ENO1	MCI-AD_MCI-other	MCI-AD	0.087601	0.0214574	4.08255	5.59001e-05	MCI-other	0.0011512
23	ENO2	DEM-other_MCI-AD	DEM-other	-0.163872	0.0400816	-4.08846	5.85731e-05	MCI-AD	0.00118652
24	LDHA	DEM-AD_CU	DEM-AD	0.0893355	0.0226929	3.93672	9.69982e-05	CU	0.00172685
25	PKM	DEM-AD_CU	DEM-AD	0.0849284	0.0217636	3.90232	0.0001113	CU	0.00193381
26	ALDOA	DEM-AD_DEM-other	DEM-AD	0.13007	0.0331877	3.91923	0.000132964	DEM-other	0.00219753
27	LDHA	MCI-AD_CU	MCI-AD	0.0794805	0.0211018	3.76653	0.000189694	CU	0.00289042
28	PKM	DEM-other_MCI-AD	DEM-other	-0.115658	0.0319753	-3.61711	0.00036037	MCI-AD	0.00470544
29	ENO2	DEM-AD_MCI-other	DEM-AD	0.0991634	0.0275727	3.59643	0.00037179	MCI-other	0.0048039
30	TPI1	DEM-AD_DEM-other	DEM-AD	0.129032	0.0356215	3.6223	0.000395176	DEM-other	0.00506082
31	TPI1	DEM-AD_MCI-other	DEM-AD	0.0858494	0.0248496	3.45476	0.000622458	MCI-other	0.00714796
32	LDHA	DEM-AD_DEM-other	DEM-AD	0.121802	0.0349208	3.48795	0.000633642	DEM-other	0.00723071
33	PKM	DEM-AD_DEM-other	DEM-AD	0.114117	0.0334027	3.41642	0.000810375	DEM-other	0.00883768
34	LDHA	DEM-other_MCI-AD	DEM-other	-0.112881	0.033611	-3.35846	0.000906101	MCI-AD	0.0096338
35	ENO1	DEM-AD_DEM-other	DEM-AD	0.115552	0.0348496	3.31574	0.00113842	DEM-other	0.011489
36	TPI1	MCI-AD_CU	MCI-AD	0.0763321	0.0242385	3.14921	0.00175666	CU	0.0158979
37	ENO1	DEM-other_MCI-AD	DEM-other	-0.099625	0.0330059	-3.0184	0.00280395	MCI-AD	0.0225319

## Sheet: Supplementary Table 4
Supplementary table 4: Clinical demographics of subset cohorts
Western blot subset statistics
ATN_diagnosis	n	mean_age	stdev_age	min_age	max_age	females_n	females_perc	mean_ab	stdev_ab	mean_ptau	stdev_ptau	mean_ttau	stdev_ttau
CU	14	65.8571	7.83343	56	78	6	42.8571	0.119429	0.0132706	29.15	15.0462	198.014	100.288
DEM-AD	16	76.1875	11.2203	58	93	6	37.5	0.056	0.0160083	87.3312	62.3183	407.281	225.737
DEM-other	15	71.7333	10.2919	57	89	7	46.6667	0.115867	0.0236065	27.4067	18.2649	192.427	87.814
MCI-AD	15	73.2	8.27388	58	86	4	26.6667	0.0507333	0.0174784	85.0467	52.0068	423.32	239.636
MCI-other	17	70.1176	7.8253	55	82	7	41.1765	0.116706	0.0195888	23.1	8.10764	203.618	77.3846
HbA1c subset statistics
ATN_diagnosis	n	mean_age	stdev_age	min_age	max_age	females_n	females_perc	mean_ab	stdev_ab	mean_ptau	stdev_ptau	mean_ttau	stdev_ttau
CU	38	66.3421	8.1183	55	85	23	60.5263	0.108029	0.0141902	29.8647	11.829	218.515	73.8385
DEM-AD	31	71.3548	9.70755	56	89	11	35.4839	0.0564516	0.0147938	92.1387	46.0222	422.497	167.322
DEM-other	11	72.4545	10.6805	57	89	5	45.4545	0.114909	0.0216585	30.1091	19.9816	193.718	90.9249
MCI-AD	46	72.0217	7.34087	56	86	23	50	0.0551818	0.0166486	86.7227	46.8812	405.816	182.383
MCI-other	46	68.1522	7.29678	55	82	16	34.7826	0.147804	0.254126	28.9587	22.6767	218.378	138.136
NPH	35	75.2	7.70714	57	94	11	31.4286	0.103781	0.0275631	29.9688	24.675	214.197	127.013
Lactate subset statistics
ATN_diagnosis	n	mean_age	stdev_age	min_age	max_age	females_n	females_perc	mean_ab	stdev_ab	mean_ptau	stdev_ptau	mean_ttau	stdev_ttau
CU	7	65.7143	8.28079	56	78	3	42.8571	0.122857	0.013619	29.6571	19.551	186.571	121.503
DEM-AD	9	76.3333	10.3682	59	88	2	22.2222	0.0497778	0.0151722	78.9556	53.7799	374.567	205.662
DEM-other	8	70.5	9.75412	57	82	3	37.5	0.11	0.017623	18.125	6.71964	173	59.1473
MCI-AD	9	72.6667	10.6888	58	86	2	22.2222	0.0508889	0.0175175	98.0778	58.5813	481.356	256.342
MCI-other	8	71.25	6.92305	61	79	1	12.5	0.108	0.0101136	23.6375	9.14579	225.425	106.012
